# Supplementary material for: Validation and adaptation of a Turkish version of the dietarian identity questionnaire
Source: PLoS One. 2025 Jun 25;20(6):e0327116. doi: 10.1371/journal.pone.0327116 (PMC12193050; doi:10.1371/journal.pone.0327116)
Supplement: S2 File — This file includes the raw dataset generated and analyzed during the current study. (XLSX) [file pone.0327116.s002.xlsx]

## Sheet: Raw Dataset
No	Age	Gender	Employement	dietaryexclusion	education	dietarypattern	DIQredmeat	DIQpoultry	DIQfish	DIQdairy	DIQegg	DIQallfood	DIQ1	DIQ2	DIQ3	DIQ4	DIQ5	DIQ6	DIQ7	DIQ8	DIQ9	DIQ10	DIQ11	DIQ12	DIQ13	DIQ14	DIQ15	DIQ16	DIQ17	DIQ18	DIQ19	DIQ20	DIQ21	DIQ22	DIQ23	DIQ24	DIQ25	DIQ26	DIQ27	DIQ28	DIQ29	DIQ30	DIQ31	DIQ32	DIQ33	DIQ1value	DIQ2value	DIQ3value	DIQ4value
1	39	female	government employee	no i do not have any dietary exclusion	bachelors degree	vegetariangroup	I generally do not eat red meat	I generally do not eat poultry	I generally do not eat fish	I eat dairy	I eat egg	I generally do not eat all of these food groups	Agree	Agree	Somewhat agree	Agree	Agree	Somewhat agree	Agree	Agree	Agree	Agree	Agree	Strongly disagree	Strongly disagree	Disagree	Strongly disagree	Disagree	Strongly disagree	Strongly disagree	Strongly agree	Somewhat agree	Strongly disagree	Strongly agree	Agree	Agree	Disagree	Disagree	Strongly agree	Strongly agree	Strongly agree	Strongly disagree	Strongly disagree	Strongly disagree	Strongly disagree	6	6	5	6
2	31	female	government employee	no i do not have any dietary exclusion	bachelors degree	vegetariangroup	I generally do not eat red meat	I generally do not eat poultry	I generally do not eat fish	I eat dairy	I eat egg	I generally do not eat all of these food groups	Agree	Agree	Agree	Agree	Agree	Agree	Agree	Agree	Neither agree nor disagree	Agree	Somewhat agree	Strongly disagree	Strongly disagree	Strongly disagree	Strongly disagree	Disagree	Strongly disagree	Somewhat disagree	Strongly agree	Strongly agree	Strongly agree	Strongly agree	Strongly agree	Strongly agree	Strongly agree	Strongly agree	Strongly agree	Agree	Strongly agree	Strongly agree	Strongly agree	Strongly disagree	Disagree	6	6	6	6
3	40	female	worker	no i do not have any dietary exclusion	bachelors degree	vegan	I generally do not eat red meat	I generally do not eat poultry	I generally do not eat fish	I generally do not eat dairy	I generally do not eat egg	I generally do not eat all of these food groups	Agree	Strongly agree	Somewhat agree	Somewhat agree	Somewhat disagree	Disagree	Disagree	Disagree	Agree	Agree	Disagree	Disagree	Strongly disagree	Strongly disagree	Strongly disagree	Strongly disagree	Strongly disagree	Strongly disagree	Somewhat agree	Agree	Somewhat agree	Somewhat agree	Somewhat agree	Somewhat agree	Somewhat agree	Strongly agree	Strongly disagree	Somewhat agree	Somewhat agree	Somewhat agree	Somewhat agree	Strongly disagree	Strongly disagree	6	7	5	5
4	21	female	student	no i do not have any dietary exclusion	high school	vegetariangroup	I generally do not eat red meat	I generally do not eat poultry	I generally do not eat fish	I eat dairy	I eat egg	I generally do not eat all of these food groups	Agree	Agree	Agree	Agree	Agree	Agree	Agree	Somewhat agree	Neither agree nor disagree	Neither agree nor disagree	Neither agree nor disagree	Disagree	Strongly disagree	Strongly disagree	Strongly disagree	Strongly disagree	Disagree	Strongly disagree	Agree	Agree	Agree	Strongly agree	Strongly agree	Strongly agree	Agree	Agree	Strongly agree	Strongly agree	Disagree	Strongly disagree	Strongly disagree	Strongly disagree	Disagree	6	6	6	6
5	36	female	worker	no i do not have any dietary exclusion	masters degree	vegan	I generally do not eat red meat	I generally do not eat poultry	I generally do not eat fish	I generally do not eat dairy	I generally do not eat egg	I generally do not eat all of these food groups	Strongly agree	Agree	Agree	Agree	Strongly agree	Agree	Strongly agree	Strongly agree	Agree	Agree	Agree	Strongly agree	Strongly agree	Strongly agree	Agree	Strongly agree	Strongly agree	Strongly agree	Strongly agree	Strongly agree	Strongly agree	Strongly agree	Strongly agree	Strongly agree	Somewhat agree	Somewhat agree	Strongly agree	Strongly agree	Strongly agree	Strongly disagree	Strongly disagree	Strongly disagree	Strongly disagree	7	6	6	6
6	19	female	student	no i do not have any dietary exclusion	high school	vegan	I generally do not eat red meat	I generally do not eat poultry	I generally do not eat fish	I generally do not eat dairy	I generally do not eat egg	I generally do not eat all of these food groups	Agree	Strongly agree	Strongly agree	Agree	Agree	Agree	Agree	Strongly agree	Strongly agree	Agree	Agree	Somewhat agree	Somewhat agree	Agree	Somewhat agree	Agree	Agree	Strongly agree	Strongly agree	Somewhat agree	Agree	Strongly agree	Agree	Strongly agree	Somewhat agree	Agree	Agree	Strongly agree	Strongly agree	Somewhat disagree	Neither agree nor disagree	Strongly disagree	Strongly disagree	6	7	7	6
7	21	female	student	no i do not have any dietary exclusion	high school	vegetariangroup	I generally do not eat red meat	I generally do not eat poultry	I generally do not eat fish	I eat dairy	I eat egg	I generally do not eat all of these food groups	Strongly agree	Strongly agree	Strongly agree	Strongly agree	Agree	Strongly disagree	Strongly agree	Strongly disagree	Strongly disagree	Somewhat disagree	Strongly disagree	Strongly disagree	Strongly disagree	Strongly disagree	Strongly disagree	Strongly disagree	Strongly disagree	Strongly disagree	Strongly disagree	Agree	Somewhat agree	Agree	Agree	Agree	Strongly agree	Strongly agree	Strongly agree	Strongly disagree	Strongly disagree	Neither agree nor disagree	Somewhat disagree	Disagree	Strongly disagree	7	7	7	7
8	25	female	self-employed	no i do not have any dietary exclusion	bachelors degree	vegan	I generally do not eat red meat	I generally do not eat poultry	I generally do not eat fish	I generally do not eat dairy	I generally do not eat egg	I generally do not eat all of these food groups	Agree	Agree	Agree	Agree	Agree	Strongly agree	Strongly agree	Strongly agree	Agree	Agree	Strongly agree	Agree	Disagree	Disagree	Disagree	Disagree	Agree	Agree	Strongly agree	Agree	Agree	Strongly agree	Agree	Strongly agree	Agree	Agree	Strongly disagree	Strongly agree	Strongly agree	Strongly disagree	Strongly disagree	Strongly disagree	Disagree	6	6	6	6
9	35	female	self-employed	no i do not have any dietary exclusion	bachelors degree	vegan	I generally do not eat red meat	I generally do not eat poultry	I generally do not eat fish	I generally do not eat dairy	I generally do not eat egg	I generally do not eat all of these food groups	Strongly agree	Strongly agree	Agree	Agree	Agree	Agree	Agree	Agree	Disagree	Somewhat disagree	Strongly disagree	Somewhat disagree	Somewhat disagree	Somewhat agree	Strongly disagree	Somewhat disagree	Somewhat disagree	Strongly agree	Agree	Agree	Agree	Strongly agree	Agree	Strongly agree	Agree	Strongly agree	Agree	Strongly agree	Strongly agree	Agree	Strongly disagree	Strongly disagree	Disagree	7	7	6	6
10	28	female	government employee	no i do not have any dietary exclusion	bachelors degree	vegan	I generally do not eat red meat	I generally do not eat poultry	I generally do not eat fish	I generally do not eat dairy	I generally do not eat egg	I generally do not eat all of these food groups	Agree	Agree	Strongly agree	Agree	Agree	Strongly disagree	Strongly disagree	Strongly disagree	Strongly agree	Strongly agree	Strongly agree	Somewhat agree	Disagree	Agree	Disagree	Somewhat disagree	Somewhat disagree	Strongly disagree	Strongly disagree	Strongly disagree	Strongly disagree	Strongly disagree	Strongly disagree	Strongly disagree	Strongly agree	Strongly agree	Strongly agree	Strongly agree	Strongly agree	Strongly disagree	Strongly disagree	Strongly disagree	Strongly disagree	6	6	7	6
11	24	female	student	no i do not have any dietary exclusion	high school	vegan	I generally do not eat red meat	I generally do not eat poultry	I generally do not eat fish	I generally do not eat dairy	I generally do not eat egg	I generally do not eat all of these food groups	Strongly agree	Strongly agree	Strongly agree	Strongly agree	Strongly agree	Agree	Strongly agree	Strongly agree	Strongly agree	Strongly agree	Strongly agree	Strongly disagree	Strongly disagree	Strongly disagree	Strongly disagree	Strongly disagree	Strongly disagree	Strongly disagree	Strongly agree	Strongly agree	Strongly agree	Strongly agree	Strongly agree	Strongly agree	Somewhat agree	Strongly agree	Strongly agree	Strongly agree	Strongly agree	Strongly disagree	Strongly disagree	Strongly disagree	Strongly disagree	7	7	7	7
12	19	male	student	no i do not have any dietary exclusion	high school	vegan	I generally do not eat red meat	I generally do not eat poultry	I generally do not eat fish	I generally do not eat dairy	I generally do not eat egg	I generally do not eat all of these food groups	Agree	Strongly agree	Agree	Strongly agree	Agree	Agree	Agree	Strongly agree	Strongly agree	Strongly agree	Somewhat agree	Somewhat agree	Somewhat disagree	Somewhat disagree	Somewhat disagree	Disagree	Somewhat agree	Neither agree nor disagree	Strongly agree	Neither agree nor disagree	Somewhat disagree	Strongly agree	Strongly agree	Strongly agree	Somewhat agree	Neither agree nor disagree	Strongly agree	Agree	Strongly agree	Agree	Strongly disagree	Neither agree nor disagree	Disagree	6	7	6	7
13	33	female	unemployed	no i do not have any dietary exclusion	bachelors degree	vegan	I generally do not eat red meat	I generally do not eat poultry	I generally do not eat fish	I generally do not eat dairy	I generally do not eat egg	I generally do not eat all of these food groups	Neither agree nor disagree	Agree	Agree	Agree	Agree	Strongly disagree	Somewhat disagree	Disagree	Somewhat disagree	Somewhat agree	Strongly disagree	Strongly disagree	Strongly disagree	Disagree	Strongly disagree	Disagree	Strongly disagree	Strongly disagree	Agree	Agree	Strongly disagree	Strongly agree	Strongly disagree	Agree	Strongly agree	Agree	Strongly agree	Agree	Agree	Disagree	Disagree	Strongly disagree	Strongly disagree	4	6	6	6
14	35	female	self-employed	no i do not have any dietary exclusion	bachelors degree	vegan	I generally do not eat red meat	I generally do not eat poultry	I generally do not eat fish	I generally do not eat dairy	I generally do not eat egg	I generally do not eat all of these food groups	Agree	Agree	Agree	Somewhat agree	Somewhat agree	Agree	Agree	Agree	Agree	Strongly agree	Agree	Agree	Disagree	Strongly disagree	Strongly disagree	Disagree	Disagree	Somewhat agree	Agree	Agree	Agree	Agree	Agree	Agree	Somewhat disagree	Somewhat disagree	Agree	Agree	Agree	Agree	Agree	Agree	Disagree	6	6	6	5
15	32	female	government employee	no i do not have any dietary exclusion	bachelors degree	vegan	I generally do not eat red meat	I generally do not eat poultry	I generally do not eat fish	I generally do not eat dairy	I generally do not eat egg	I generally do not eat all of these food groups	Strongly agree	Strongly agree	Strongly agree	Strongly agree	Strongly agree	Strongly agree	Strongly agree	Strongly agree	Agree	Agree	Strongly disagree	Disagree	Strongly disagree	Somewhat disagree	Strongly disagree	Somewhat disagree	Neither agree nor disagree	Disagree	Strongly agree	Neither agree nor disagree	Strongly agree	Strongly agree	Strongly agree	Strongly agree	Somewhat agree	Agree	Agree	Somewhat agree	Agree	Disagree	Neither agree nor disagree	Somewhat agree	Strongly disagree	7	7	7	7
16	22	Nonbinary	student	no i do not have any dietary exclusion	high school	vegan	I generally do not eat red meat	I generally do not eat poultry	I generally do not eat fish	I generally do not eat dairy	I generally do not eat egg	I generally do not eat all of these food groups	Agree	Agree	Agree	Agree	Agree	Agree	Agree	Agree	Agree	Agree	Agree	Somewhat agree	Disagree	Agree	Strongly disagree	Somewhat agree	Neither agree nor disagree	Somewhat agree	Agree	Agree	Agree	Agree	Agree	Agree	Disagree	Disagree	Somewhat agree	Agree	Agree	Strongly disagree	Strongly disagree	Strongly disagree	Disagree	6	6	6	6
17	19	female	student	no i do not have any dietary exclusion	high school	vegetariangroup	I generally do not eat red meat	I generally do not eat poultry	I generally do not eat fish	I eat dairy	I eat egg	I generally do not eat all of these food groups	Strongly agree	Strongly agree	Strongly agree	Strongly agree	Strongly agree	Strongly disagree	Strongly agree	Strongly agree	Agree	Agree	Agree	Strongly agree	Somewhat agree	Disagree	Strongly disagree	Disagree	Disagree	Strongly disagree	Strongly agree	Strongly agree	Strongly agree	Strongly agree	Strongly agree	Strongly agree	Agree	Strongly agree	Agree	Strongly agree	Strongly agree	Strongly agree	Strongly disagree	Strongly disagree	Strongly disagree	7	7	7	7
18	34	female	government employee	no i do not have any dietary exclusion	masters degree	vegetariangroup	I generally do not eat red meat	I generally do not eat poultry	I generally do not eat fish	I eat dairy	I eat egg	I generally do not eat all of these food groups	Strongly agree	Agree	Somewhat agree	Agree	Agree	Agree	Agree	Agree	Strongly disagree	Disagree	Disagree	Agree	Somewhat agree	Somewhat agree	Somewhat agree	Somewhat agree	Strongly agree	Somewhat disagree	Agree	Agree	Agree	Agree	Agree	Agree	Neither agree nor disagree	Neither agree nor disagree	Neither agree nor disagree	Strongly agree	Strongly agree	Strongly agree	Strongly disagree	Strongly disagree	Strongly disagree	7	6	5	6
19	36	female	government employee	no i do not have any dietary exclusion	bachelors degree	vegan	I generally do not eat red meat	I generally do not eat poultry	I generally do not eat fish	I generally do not eat dairy	I generally do not eat egg	I generally do not eat all of these food groups	Strongly agree	Strongly agree	Strongly agree	Strongly agree	Strongly agree	Strongly agree	Strongly agree	Strongly agree	Neither agree nor disagree	Somewhat agree	Somewhat agree	Neither agree nor disagree	Strongly disagree	Strongly disagree	Strongly disagree	Strongly disagree	Somewhat agree	Strongly disagree	Strongly agree	Strongly agree	Strongly agree	Strongly agree	Strongly agree	Strongly agree	Agree	Strongly agree	Strongly disagree	Strongly agree	Agree	Strongly agree	Strongly disagree	Strongly disagree	Strongly disagree	7	7	7	7
20	34	female	worker	no i do not have any dietary exclusion	bachelors degree	vegetariangroup	I generally do not eat red meat	I generally do not eat poultry	I generally do not eat fish	I eat dairy	I eat egg	I generally do not eat all of these food groups	Neither agree nor disagree	Somewhat agree	Somewhat agree	Somewhat agree	Somewhat agree	Agree	Somewhat agree	Somewhat agree	Disagree	Disagree	Disagree	Disagree	Disagree	Disagree	Disagree	Disagree	Somewhat agree	Disagree	Disagree	Agree	Somewhat disagree	Somewhat agree	Neither agree nor disagree	Neither agree nor disagree	Somewhat agree	Neither agree nor disagree	Somewhat disagree	Strongly disagree	Strongly disagree	Strongly disagree	Agree	Agree	Strongly disagree	4	5	5	5
21	59	female	retired	no i do not have any dietary exclusion	high school	vegan	I generally do not eat red meat	I generally do not eat poultry	I generally do not eat fish	I generally do not eat dairy	I generally do not eat egg	I generally do not eat all of these food groups	Strongly agree	Agree	Somewhat disagree	Somewhat disagree	Somewhat disagree	Disagree	Agree	Agree	Disagree	Agree	Strongly disagree	Strongly disagree	Strongly disagree	Strongly disagree	Strongly disagree	Strongly disagree	Strongly disagree	Strongly disagree	Strongly agree	Agree	Somewhat agree	Somewhat agree	Disagree	Agree	Strongly agree	Strongly agree	Strongly agree	Strongly agree	Strongly disagree	Strongly disagree	Disagree	Disagree	Disagree	7	6	3	3
22	25	female	student	no i do not have any dietary exclusion	bachelors degree	vegetariangroup	I generally do not eat red meat	I generally do not eat poultry	I generally do not eat fish	I eat dairy	I eat egg	I generally do not eat all of these food groups	Strongly agree	Strongly agree	Strongly agree	Agree	Agree	Strongly agree	Agree	Strongly agree	Somewhat agree	Somewhat agree	Strongly disagree	Strongly disagree	Somewhat disagree	Somewhat disagree	Neither agree nor disagree	Strongly agree	Agree	Strongly disagree	Disagree	Disagree	Disagree	Disagree	Disagree	Disagree	Disagree	Somewhat disagree	Neither agree nor disagree	Strongly disagree	Strongly disagree	Somewhat disagree	Strongly disagree	Strongly disagree	Disagree	7	7	7	6
23	24	female	student	no i do not have any dietary exclusion	bachelors degree	vegetariangroup	I generally do not eat red meat	I generally do not eat poultry	I generally do not eat fish	I eat dairy	I eat egg	I generally do not eat all of these food groups	Strongly agree	Agree	Neither agree nor disagree	Agree	Agree	Neither agree nor disagree	Agree	Neither agree nor disagree	Agree	Agree	Neither agree nor disagree	Somewhat disagree	Disagree	Disagree	Disagree	Disagree	Disagree	Disagree	Disagree	Disagree	Disagree	Disagree	Disagree	Agree	Disagree	Disagree	Agree	Agree	Disagree	Agree	Disagree	Disagree	Disagree	7	6	4	6
24	33	female	government employee	no i do not have any dietary exclusion	bachelors degree	vegan	I generally do not eat red meat	I generally do not eat poultry	I generally do not eat fish	I generally do not eat dairy	I generally do not eat egg	I generally do not eat all of these food groups	Strongly agree	Strongly agree	Strongly agree	Strongly agree	Strongly agree	Strongly agree	Strongly agree	Strongly agree	Strongly agree	Strongly agree	Somewhat agree	Strongly disagree	Strongly disagree	Strongly disagree	Strongly disagree	Strongly disagree	Strongly disagree	Somewhat agree	Strongly agree	Strongly agree	Strongly agree	Strongly agree	Strongly agree	Strongly agree	Somewhat agree	Strongly agree	Strongly disagree	Strongly agree	Strongly agree	Strongly agree	Strongly disagree	Strongly disagree	Strongly disagree	7	7	7	7
25	23	male	student	no i do not have any dietary exclusion	high school	vegan	I generally do not eat red meat	I generally do not eat poultry	I generally do not eat fish	I generally do not eat dairy	I generally do not eat egg	I generally do not eat all of these food groups	Strongly agree	Strongly agree	Strongly agree	Strongly agree	Strongly agree	Somewhat agree	Disagree	Agree	Strongly agree	Strongly agree	Strongly agree	Somewhat agree	Disagree	Disagree	Strongly disagree	Disagree	Disagree	Somewhat disagree	Strongly agree	Disagree	Strongly agree	Strongly agree	Neither agree nor disagree	Strongly agree	Neither agree nor disagree	Disagree	Strongly disagree	Strongly agree	Somewhat agree	Agree	Strongly disagree	Strongly disagree	Strongly disagree	7	7	7	7
26	19	Nonbinary	student	no i do not have any dietary exclusion	high school	vegetariangroup	I generally do not eat red meat	I generally do not eat poultry	I generally do not eat fish	I eat dairy	I eat egg	I generally do not eat all of these food groups	Agree	Strongly agree	Neither agree nor disagree	Agree	Agree	Strongly agree	Strongly agree	Strongly agree	Strongly agree	Strongly agree	Neither agree nor disagree	Strongly agree	Strongly agree	Somewhat agree	Strongly disagree	Somewhat disagree	Strongly disagree	Strongly disagree	Strongly agree	Strongly agree	Strongly agree	Strongly agree	Strongly agree	Strongly agree	Strongly disagree	Strongly agree	Strongly agree	Strongly agree	Disagree	Disagree	Strongly agree	Strongly agree	Strongly agree	6	7	4	6
27	20	female	student	no i do not have any dietary exclusion	high school	vegan	I generally do not eat red meat	I generally do not eat poultry	I generally do not eat fish	I generally do not eat dairy	I generally do not eat egg	I generally do not eat all of these food groups	Strongly agree	Agree	Strongly agree	Strongly agree	Strongly agree	Agree	Strongly agree	Strongly agree	Strongly agree	Strongly agree	Agree	Somewhat agree	Neither agree nor disagree	Neither agree nor disagree	Somewhat disagree	Agree	Strongly agree	Disagree	Strongly agree	Somewhat agree	Strongly agree	Strongly agree	Strongly agree	Strongly agree	Agree	Agree	Agree	Agree	Somewhat agree	Agree	Disagree	Somewhat agree	Strongly disagree	7	6	7	7
28	25	female	student	no i do not have any dietary exclusion	masters degree	vegan	I generally do not eat red meat	I generally do not eat poultry	I generally do not eat fish	I generally do not eat dairy	I generally do not eat egg	I generally do not eat all of these food groups	Strongly agree	Strongly agree	Agree	Strongly agree	Strongly agree	Strongly disagree	Strongly agree	Strongly agree	Strongly agree	Strongly agree	Strongly agree	Disagree	Disagree	Disagree	Strongly disagree	Somewhat agree	Somewhat agree	Disagree	Strongly agree	Strongly agree	Strongly agree	Strongly agree	Strongly agree	Strongly agree	Strongly agree	Strongly agree	Strongly disagree	Strongly agree	Strongly agree	Strongly agree	Strongly disagree	Strongly disagree	Strongly disagree	7	7	6	7
29	19	female	student	no i do not have any dietary exclusion	high school	vegan	I generally do not eat red meat	I generally do not eat poultry	I generally do not eat fish	I generally do not eat dairy	I generally do not eat egg	I generally do not eat all of these food groups	Strongly agree	Strongly agree	Strongly agree	Strongly agree	Strongly agree	Agree	Strongly agree	Strongly agree	Strongly agree	Strongly agree	Strongly agree	Agree	Agree	Strongly disagree	Strongly disagree	Somewhat disagree	Disagree	Neither agree nor disagree	Somewhat agree	Somewhat agree	Somewhat agree	Strongly agree	Strongly agree	Strongly agree	Strongly agree	Strongly agree	Strongly agree	Strongly agree	Strongly agree	Strongly agree	Strongly disagree	Strongly disagree	Strongly disagree	7	7	7	7
30	44	female	government employee	no i do not have any dietary exclusion	bachelors degree	vegan	I generally do not eat red meat	I generally do not eat poultry	I generally do not eat fish	I generally do not eat dairy	I generally do not eat egg	I generally do not eat all of these food groups	Agree	Agree	Agree	Agree	Agree	Agree	Agree	Agree	Agree	Agree	Agree	Agree	Agree	Agree	Agree	Agree	Agree	Agree	Agree	Agree	Agree	Agree	Agree	Agree	Agree	Agree	Agree	Agree	Agree	Agree	Agree	Agree	Agree	6	6	6	6
31	24	Nonbinary	government employee	no i do not have any dietary exclusion	bachelors degree	vegetariangroup	I generally do not eat red meat	I generally do not eat poultry	I generally do not eat fish	I generally do not eat dairy	I eat egg	I generally do not eat all of these food groups	Strongly agree	Strongly agree	Strongly agree	Strongly agree	Strongly agree	Somewhat agree	Somewhat agree	Somewhat agree	Disagree	Strongly agree	Strongly disagree	Strongly disagree	Strongly disagree	Strongly disagree	Strongly disagree	Strongly disagree	Strongly disagree	Strongly disagree	Strongly disagree	Somewhat disagree	Strongly disagree	Strongly disagree	Strongly disagree	Strongly disagree	Strongly agree	Strongly disagree	Strongly agree	Strongly disagree	Strongly disagree	Strongly disagree	Strongly disagree	Strongly disagree	Strongly disagree	7	7	7	7
32	23	female	student	no i do not have any dietary exclusion	high school	vegetariangroup	I generally do not eat red meat	I generally do not eat poultry	I generally do not eat fish	I generally do not eat dairy	I eat egg	I generally do not eat all of these food groups	Agree	Agree	Strongly agree	Strongly agree	Strongly agree	Disagree	Somewhat disagree	Agree	Somewhat disagree	Neither agree nor disagree	Strongly disagree	Somewhat disagree	Somewhat disagree	Strongly disagree	Disagree	Somewhat disagree	Neither agree nor disagree	Somewhat disagree	Strongly agree	Strongly agree	Strongly agree	Strongly agree	Agree	Strongly agree	Somewhat disagree	Agree	Strongly agree	Strongly agree	Agree	Strongly agree	Strongly disagree	Strongly disagree	Strongly disagree	6	6	7	7
33	22	female	student	no i do not have any dietary exclusion	high school	vegetariangroup	I generally do not eat red meat	I generally do not eat poultry	I eat fish	I generally do not eat dairy	I generally do not eat egg	I generally do not eat all of these food groups	Somewhat agree	Agree	Agree	Somewhat agree	Agree	Somewhat agree	Agree	Somewhat agree	Agree	Agree	Agree	Strongly disagree	Strongly disagree	Strongly disagree	Strongly disagree	Strongly disagree	Strongly disagree	Strongly disagree	Neither agree nor disagree	Somewhat agree	Somewhat agree	Somewhat agree	Neither agree nor disagree	Somewhat agree	Somewhat agree	Somewhat agree	Somewhat agree	Somewhat disagree	Somewhat disagree	Somewhat disagree	Somewhat agree	Somewhat agree	Agree	5	6	6	5
34	22	female	student	no i do not have any dietary exclusion	high school	vegan	I generally do not eat red meat	I generally do not eat poultry	I generally do not eat fish	I generally do not eat dairy	I generally do not eat egg	I generally do not eat all of these food groups	Strongly agree	Strongly agree	Agree	Strongly agree	Strongly agree	Strongly agree	Strongly agree	Strongly agree	Strongly agree	Strongly agree	Strongly agree	Strongly agree	Strongly agree	Strongly agree	Strongly agree	Strongly agree	Strongly agree	Strongly agree	Strongly agree	Strongly agree	Strongly agree	Strongly agree	Strongly agree	Strongly agree	Strongly agree	Strongly agree	Strongly agree	Strongly agree	Strongly agree	Strongly agree	Strongly agree	Strongly agree	Strongly agree	7	7	6	7
35	25	male	worker	no i do not have any dietary exclusion	bachelors degree	vegetariangroup	I generally do not eat red meat	I generally do not eat poultry	I generally do not eat fish	I eat dairy	I eat egg	I generally do not eat all of these food groups	Agree	Agree	Agree	Somewhat agree	Somewhat agree	Disagree	Disagree	Disagree	Disagree	Disagree	Disagree	Disagree	Disagree	Disagree	Disagree	Disagree	Disagree	Disagree	Disagree	Disagree	Somewhat agree	Somewhat agree	Somewhat agree	Somewhat agree	Somewhat agree	Somewhat agree	Somewhat agree	Somewhat disagree	Disagree	Disagree	Disagree	Agree	Neither agree nor disagree	6	6	6	5
36	23	female	student	no i do not have any dietary exclusion	bachelors degree	vegetariangroup	I generally do not eat red meat	I generally do not eat poultry	I eat fish	I generally do not eat dairy	I generally do not eat egg	I generally do not eat all of these food groups	Agree	Agree	Somewhat agree	Agree	Agree	Somewhat agree	Agree	Agree	Somewhat agree	Agree	Somewhat agree	Disagree	Strongly disagree	Disagree	Strongly disagree	Disagree	Disagree	Strongly disagree	Agree	Agree	Agree	Agree	Agree	Agree	Agree	Somewhat agree	Agree	Somewhat agree	Somewhat disagree	Somewhat disagree	Somewhat agree	Somewhat disagree	Somewhat disagree	6	6	5	6
37	20	female	student	no i do not have any dietary exclusion	high school	vegetariangroup	I generally do not eat red meat	I generally do not eat poultry	I generally do not eat fish	I eat dairy	I eat egg	I generally do not eat all of these food groups	Somewhat agree	Neither agree nor disagree	Neither agree nor disagree	Somewhat agree	Somewhat agree	Somewhat agree	Agree	Strongly agree	Somewhat agree	Neither agree nor disagree	Neither agree nor disagree	Agree	Agree	Strongly agree	Strongly agree	Strongly agree	Agree	Somewhat agree	Somewhat agree	Strongly agree	Agree	Strongly agree	Somewhat agree	Somewhat agree	Agree	Strongly agree	Strongly agree	Agree	Agree	Strongly agree	Strongly agree	Strongly agree	Agree	5	4	4	5
38	34	female	self-employed	no i do not have any dietary exclusion	bachelors degree	vegetariangroup	I generally do not eat red meat	I generally do not eat poultry	I generally do not eat fish	I eat dairy	I eat egg	I generally do not eat all of these food groups	Strongly agree	Strongly agree	Strongly agree	Strongly agree	Somewhat agree	Strongly agree	Agree	Agree	Agree	Strongly disagree	Strongly agree	Strongly disagree	Somewhat disagree	Disagree	Agree	Strongly agree	Strongly disagree	Strongly agree	Agree	Agree	Agree	Agree	Strongly agree	Strongly agree	Strongly agree	Strongly agree	Strongly agree	Strongly disagree	Strongly agree	Strongly disagree	Strongly disagree	Strongly agree	Strongly disagree	7	7	7	7
39	23	female	worker	no i do not have any dietary exclusion	bachelors degree	vegetariangroup	I generally do not eat red meat	I generally do not eat poultry	I eat fish	I generally do not eat dairy	I generally do not eat egg	I generally do not eat all of these food groups	Strongly agree	Strongly agree	Strongly agree	Strongly agree	Strongly agree	Agree	Agree	Agree	Agree	Strongly agree	Agree	Neither agree nor disagree	Neither agree nor disagree	Neither agree nor disagree	Neither agree nor disagree	Somewhat agree	Somewhat agree	Somewhat disagree	Agree	Agree	Agree	Agree	Agree	Strongly agree	Disagree	Disagree	Somewhat agree	Strongly agree	Agree	Strongly agree	Strongly disagree	Strongly disagree	Strongly disagree	7	7	7	7
40	26	female	worker	no i do not have any dietary exclusion	high school	vegetariangroup	I generally do not eat red meat	I generally do not eat poultry	I eat fish	I generally do not eat dairy	I generally do not eat egg	I generally do not eat all of these food groups	Somewhat agree	Somewhat agree	Somewhat agree	Somewhat agree	Somewhat agree	Somewhat agree	Neither agree nor disagree	Neither agree nor disagree	Disagree	Disagree	Strongly disagree	Strongly disagree	Strongly disagree	Strongly disagree	Strongly disagree	Strongly disagree	Strongly disagree	Strongly disagree	Strongly disagree	Neither agree nor disagree	Neither agree nor disagree	Somewhat disagree	Disagree	Neither agree nor disagree	Somewhat disagree	Somewhat disagree	Disagree	Disagree	Strongly disagree	Strongly disagree	Strongly disagree	Strongly disagree	Strongly disagree	5	5	5	5
41	22	female	student	no i do not have any dietary exclusion	high school	vegetariangroup	I generally do not eat red meat	I generally do not eat poultry	I generally do not eat fish	I eat dairy	I generally do not eat egg	I generally do not eat all of these food groups	Strongly agree	Strongly agree	Strongly agree	Strongly agree	Strongly agree	Strongly agree	Strongly agree	Strongly agree	Strongly agree	Strongly agree	Agree	Strongly agree	Strongly agree	Strongly agree	Strongly agree	Strongly agree	Strongly agree	Strongly agree	Strongly agree	Strongly agree	Strongly agree	Strongly agree	Strongly agree	Strongly agree	Strongly agree	Strongly agree	Strongly agree	Strongly agree	Strongly agree	Strongly agree	Strongly agree	Strongly agree	Strongly agree	7	7	7	7
42	24	female	government employee	no i do not have any dietary exclusion	bachelors degree	vegan	I generally do not eat red meat	I generally do not eat poultry	I generally do not eat fish	I generally do not eat dairy	I generally do not eat egg	I generally do not eat all of these food groups	Somewhat agree	Strongly agree	Strongly agree	Strongly agree	Strongly agree	Strongly agree	Strongly agree	Disagree	Strongly disagree	Strongly disagree	Strongly disagree	Strongly disagree	Strongly disagree	Strongly disagree	Strongly disagree	Strongly disagree	Strongly disagree	Strongly disagree	Strongly disagree	Strongly agree	Strongly agree	Strongly agree	Agree	Strongly agree	Agree	Strongly agree	Strongly agree	Somewhat agree	Strongly disagree	Disagree	Somewhat disagree	Somewhat disagree	Somewhat agree	5	7	7	7
43	19	female	student	no i do not have any dietary exclusion	high school	vegan	I generally do not eat red meat	I generally do not eat poultry	I generally do not eat fish	I generally do not eat dairy	I generally do not eat egg	I generally do not eat all of these food groups	Strongly agree	Strongly agree	Agree	Agree	Agree	Agree	Strongly agree	Strongly agree	Strongly agree	Strongly agree	Strongly agree	Somewhat agree	Strongly disagree	Strongly disagree	Strongly disagree	Strongly disagree	Somewhat agree	Somewhat agree	Strongly agree	Strongly disagree	Strongly disagree	Strongly agree	Strongly agree	Strongly agree	Strongly disagree	Strongly agree	Strongly agree	Strongly agree	Strongly agree	Strongly agree	Somewhat agree	Neither agree nor disagree	Strongly disagree	7	7	6	6
44	21	female	student	no i do not have any dietary exclusion	high school	vegetariangroup	I generally do not eat red meat	I generally do not eat poultry	I generally do not eat fish	I eat dairy	I eat egg	I generally do not eat all of these food groups	Agree	Agree	Somewhat agree	Agree	Agree	Agree	Agree	Agree	Agree	Agree	Somewhat agree	Agree	Agree	Neither agree nor disagree	Neither agree nor disagree	Agree	Neither agree nor disagree	Agree	Agree	Agree	Neither agree nor disagree	Agree	Agree	Agree	Disagree	Disagree	Disagree	Agree	Agree	Agree	Strongly disagree	Strongly disagree	Strongly disagree	6	6	5	6
45	24	female	student	no i do not have any dietary exclusion	high school	vegetariangroup	I generally do not eat red meat	I generally do not eat poultry	I generally do not eat fish	I eat dairy	I generally do not eat egg	I generally do not eat all of these food groups	Strongly agree	Strongly agree	Agree	Strongly agree	Strongly agree	Neither agree nor disagree	Agree	Agree	Somewhat agree	Agree	Agree	Disagree	Agree	Agree	Disagree	Strongly agree	Strongly agree	Agree	Strongly agree	Strongly agree	Strongly agree	Strongly agree	Strongly agree	Strongly agree	Somewhat agree	Agree	Somewhat agree	Strongly agree	Strongly agree	Strongly agree	Agree	Agree	Strongly disagree	7	7	6	7
46	19	female	student	no i do not have any dietary exclusion	high school	vegetariangroup	I generally do not eat red meat	I generally do not eat poultry	I generally do not eat fish	I eat dairy	I eat egg	I generally do not eat all of these food groups	Strongly agree	Strongly agree	Strongly agree	Strongly agree	Strongly agree	Agree	Strongly agree	Strongly agree	Agree	Strongly agree	Somewhat agree	Agree	Somewhat agree	Agree	Strongly disagree	Agree	Strongly disagree	Somewhat agree	Strongly agree	Strongly agree	Strongly agree	Strongly agree	Strongly agree	Strongly agree	Somewhat agree	Agree	Agree	Strongly agree	Agree	Strongly agree	Strongly disagree	Strongly disagree	Strongly disagree	7	7	7	7
47	22	Nonbinary	student	no i do not have any dietary exclusion	high school	vegetariangroup	I generally do not eat red meat	I generally do not eat poultry	I generally do not eat fish	I eat dairy	I eat egg	I generally do not eat all of these food groups	Agree	Agree	Somewhat agree	Agree	Agree	Somewhat agree	Strongly agree	Agree	Agree	Strongly agree	Strongly agree	Disagree	Strongly disagree	Strongly disagree	Strongly disagree	Strongly disagree	Disagree	Strongly disagree	Agree	Agree	Strongly agree	Agree	Somewhat agree	Strongly agree	Somewhat agree	Somewhat agree	Somewhat agree	Agree	Somewhat agree	Agree	Disagree	Disagree	Disagree	6	6	5	6
48	26	female	student	no i do not have any dietary exclusion	bachelors degree	vegetariangroup	I generally do not eat red meat	I generally do not eat poultry	I generally do not eat fish	I eat dairy	I generally do not eat egg	I generally do not eat all of these food groups	Agree	Agree	Agree	Agree	Agree	Somewhat agree	Strongly agree	Somewhat agree	Somewhat agree	Somewhat agree	Somewhat agree	Somewhat disagree	Somewhat disagree	Somewhat disagree	Somewhat disagree	Somewhat disagree	Somewhat disagree	Somewhat disagree	Agree	Agree	Agree	Agree	Agree	Agree	Agree	Agree	Agree	Agree	Disagree	Agree	Strongly disagree	Strongly disagree	Strongly disagree	6	6	6	6
49	20	Nonbinary	student	no i do not have any dietary exclusion	bachelors degree	vegan	I generally do not eat red meat	I generally do not eat poultry	I generally do not eat fish	I generally do not eat dairy	I generally do not eat egg	I generally do not eat all of these food groups	Agree	Strongly agree	Strongly agree	Agree	Strongly agree	Agree	Strongly agree	Somewhat agree	Somewhat agree	Agree	Somewhat agree	Somewhat agree	Neither agree nor disagree	Neither agree nor disagree	Neither agree nor disagree	Neither agree nor disagree	Neither agree nor disagree	Neither agree nor disagree	Agree	Strongly agree	Strongly agree	Strongly agree	Strongly agree	Strongly agree	Agree	Strongly agree	Somewhat agree	Strongly agree	Agree	Agree	Somewhat disagree	Somewhat disagree	Disagree	6	7	7	6
50	25	female	worker	no i do not have any dietary exclusion	bachelors degree	vegetariangroup	I generally do not eat red meat	I generally do not eat poultry	I generally do not eat fish	I eat dairy	I eat egg	I generally do not eat all of these food groups	Agree	Agree	Agree	Somewhat agree	Agree	Neither agree nor disagree	Somewhat agree	Agree	Strongly agree	Strongly agree	Strongly agree	Strongly disagree	Disagree	Strongly disagree	Strongly disagree	Somewhat disagree	Agree	Strongly disagree	Somewhat agree	Somewhat agree	Strongly disagree	Strongly agree	Agree	Strongly agree	Agree	Agree	Agree	Agree	Somewhat agree	Somewhat agree	Somewhat disagree	Disagree	Disagree	6	6	6	5
51	24	female	worker	no i do not have any dietary exclusion	bachelors degree	vegan	I generally do not eat red meat	I generally do not eat poultry	I generally do not eat fish	I generally do not eat dairy	I generally do not eat egg	I generally do not eat all of these food groups	Strongly disagree	Disagree	Disagree	Disagree	Disagree	Disagree	Disagree	Disagree	Disagree	Disagree	Disagree	Disagree	Disagree	Disagree	Disagree	Disagree	Disagree	Disagree	Disagree	Disagree	Disagree	Disagree	Disagree	Disagree	Disagree	Disagree	Disagree	Disagree	Disagree	Disagree	Disagree	Disagree	Disagree	1	2	2	2
52	25	male	worker	no i do not have any dietary exclusion	bachelors degree	vegan	I generally do not eat red meat	I generally do not eat poultry	I generally do not eat fish	I generally do not eat dairy	I generally do not eat egg	I generally do not eat all of these food groups	Strongly agree	Strongly agree	Somewhat agree	Agree	Agree	Disagree	Agree	Strongly agree	Agree	Agree	Strongly agree	Strongly disagree	Strongly disagree	Strongly agree	Strongly disagree	Somewhat disagree	Strongly agree	Neither agree nor disagree	Agree	Agree	Strongly agree	Strongly agree	Neither agree nor disagree	Agree	Somewhat agree	Agree	Agree	Strongly agree	Strongly agree	Strongly agree	Disagree	Disagree	Disagree	7	7	5	6
53	31	male	worker	no i do not have any dietary exclusion	bachelors degree	vegan	I generally do not eat red meat	I generally do not eat poultry	I generally do not eat fish	I generally do not eat dairy	I generally do not eat egg	I generally do not eat all of these food groups	Agree	Agree	Agree	Strongly agree	Agree	Somewhat agree	Strongly agree	Agree	Strongly agree	Strongly agree	Agree	Disagree	Disagree	Agree	Disagree	Somewhat disagree	Disagree	Disagree	Agree	Somewhat agree	Agree	Strongly agree	Agree	Strongly agree	Agree	Strongly agree	Agree	Agree	Agree	Agree	Strongly disagree	Strongly disagree	Strongly disagree	6	6	6	7
54	37	male	government employee	no i do not have any dietary exclusion	masters degree	vegetariangroup	I generally do not eat red meat	I generally do not eat poultry	I eat fish	I generally do not eat dairy	I generally do not eat egg	I generally do not eat all of these food groups	Strongly agree	Strongly agree	Strongly agree	Strongly agree	Somewhat disagree	Somewhat agree	Agree	Agree	Neither agree nor disagree	Neither agree nor disagree	Strongly agree	Neither agree nor disagree	Neither agree nor disagree	Strongly agree	Neither agree nor disagree	Neither agree nor disagree	Strongly agree	Neither agree nor disagree	Strongly agree	Agree	Agree	Agree	Agree	Agree	Agree	Agree	Strongly agree	Strongly agree	Strongly agree	Strongly agree	Disagree	Disagree	Disagree	7	7	7	7
55	27	female	worker	no i do not have any dietary exclusion	bachelors degree	vegetariangroup	I generally do not eat red meat	I generally do not eat poultry	I generally do not eat fish	I eat dairy	I eat egg	I generally do not eat all of these food groups	Strongly agree	Strongly agree	Agree	Agree	Agree	Neither agree nor disagree	Agree	Strongly agree	Agree	Agree	Agree	Somewhat agree	Somewhat agree	Agree	Somewhat agree	Strongly agree	Strongly agree	Disagree	Strongly agree	Agree	Agree	Agree	Strongly agree	Strongly agree	Agree	Strongly agree	Strongly agree	Agree	Agree	Agree	Disagree	Strongly disagree	Strongly disagree	7	7	6	6
56	38	male	self-employed	no i do not have any dietary exclusion	masters degree	vegan	I generally do not eat red meat	I generally do not eat poultry	I generally do not eat fish	I generally do not eat dairy	I generally do not eat egg	I generally do not eat all of these food groups	Agree	Agree	Agree	Agree	Strongly agree	Somewhat agree	Somewhat agree	Somewhat agree	Strongly agree	Strongly agree	Agree	Strongly agree	Strongly agree	Agree	Strongly agree	Somewhat disagree	Disagree	Disagree	Agree	Strongly agree	Strongly agree	Strongly agree	Neither agree nor disagree	Strongly agree	Somewhat agree	Strongly agree	Strongly agree	Strongly agree	Strongly agree	Strongly agree	Disagree	Disagree	Disagree	6	6	6	6
57	41	female	government employee	no i do not have any dietary exclusion	bachelors degree	vegan	I generally do not eat red meat	I generally do not eat poultry	I generally do not eat fish	I generally do not eat dairy	I generally do not eat egg	I generally do not eat all of these food groups	Agree	Agree	Agree	Agree	Agree	Disagree	Agree	Strongly agree	Disagree	Disagree	Strongly agree	Somewhat agree	Strongly disagree	Strongly agree	Strongly disagree	Strongly agree	Agree	Agree	Strongly agree	Somewhat agree	Agree	Strongly agree	Strongly agree	Agree	Strongly agree	Agree	Agree	Strongly agree	Strongly agree	Strongly agree	Strongly disagree	Strongly disagree	Disagree	6	6	6	6
58	30	male	government employee	no i do not have any dietary exclusion	bachelors degree	vegetariangroup	I generally do not eat red meat	I generally do not eat poultry	I generally do not eat fish	I eat dairy	I eat egg	I generally do not eat all of these food groups	Strongly agree	Strongly agree	Strongly agree	Somewhat agree	Agree	Somewhat agree	Agree	Strongly agree	Agree	Agree	Somewhat disagree	Disagree	Disagree	Somewhat disagree	Disagree	Strongly agree	Somewhat disagree	Somewhat disagree	Strongly agree	Neither agree nor disagree	Agree	Agree	Strongly agree	Agree	Somewhat agree	Agree	Agree	Agree	Agree	Agree	Disagree	Strongly disagree	Strongly disagree	7	7	7	5
59	33	male	self-employed	no i do not have any dietary exclusion	bachelors degree	vegan	I generally do not eat red meat	I generally do not eat poultry	I generally do not eat fish	I generally do not eat dairy	I generally do not eat egg	I generally do not eat all of these food groups	Agree	Agree	Strongly agree	Agree	Agree	Disagree	Strongly agree	Somewhat agree	Neither agree nor disagree	Neither agree nor disagree	Agree	Agree	Agree	Agree	Agree	Strongly agree	Strongly agree	Strongly agree	Agree	Agree	Agree	Agree	Somewhat agree	Strongly agree	Strongly agree	Strongly agree	Agree	Agree	Agree	Agree	Strongly disagree	Strongly disagree	Strongly disagree	6	6	7	6
60	46	male	worker	no i do not have any dietary exclusion	bachelors degree	vegetariangroup	I generally do not eat red meat	I generally do not eat poultry	I eat fish	I generally do not eat dairy	I generally do not eat egg	I generally do not eat all of these food groups	Agree	Agree	Somewhat agree	Somewhat agree	Agree	Strongly agree	Strongly agree	Strongly agree	Agree	Agree	Strongly agree	Somewhat agree	Somewhat agree	Strongly agree	Somewhat agree	Somewhat agree	Somewhat agree	Somewhat agree	Strongly agree	Strongly agree	Strongly agree	Strongly agree	Neither agree nor disagree	Strongly agree	Strongly agree	Strongly agree	Strongly agree	Strongly agree	Strongly agree	Strongly agree	Disagree	Strongly disagree	Disagree	6	6	5	5
61	43	female	worker	no i do not have any dietary exclusion	phd	vegetariangroup	I generally do not eat red meat	I generally do not eat poultry	I generally do not eat fish	I eat dairy	I eat egg	I generally do not eat all of these food groups	Agree	Agree	Agree	Agree	Agree	Disagree	Strongly agree	Agree	Strongly agree	Strongly agree	Somewhat agree	Somewhat agree	Neither agree nor disagree	Strongly agree	Neither agree nor disagree	Agree	Disagree	Strongly agree	Somewhat agree	Agree	Strongly agree	Strongly agree	Strongly agree	Strongly agree	Neither agree nor disagree	Strongly agree	Agree	Agree	Agree	Agree	Disagree	Strongly disagree	Disagree	6	6	6	6
62	58	male	retired	no i do not have any dietary exclusion	bachelors degree	vegetariangroup	I generally do not eat red meat	I generally do not eat poultry	I generally do not eat fish	I eat dairy	I eat egg	I generally do not eat all of these food groups	Disagree	Disagree	Agree	Somewhat agree	Somewhat agree	Neither agree nor disagree	Strongly agree	Agree	Agree	Agree	Agree	Agree	Agree	Strongly agree	Agree	Agree	Disagree	Somewhat disagree	Agree	Strongly agree	Agree	Agree	Strongly agree	Agree	Strongly agree	Agree	Strongly agree	Strongly agree	Strongly agree	Strongly agree	Strongly disagree	Strongly disagree	Disagree	2	2	6	5
63	51	male	government employee	no i do not have any dietary exclusion	masters degree	vegetariangroup	I generally do not eat red meat	I generally do not eat poultry	I eat fish	I generally do not eat dairy	I generally do not eat egg	I generally do not eat all of these food groups	Agree	Agree	Agree	Agree	Agree	Disagree	Agree	Strongly agree	Strongly agree	Strongly agree	Strongly agree	Agree	Agree	Strongly agree	Agree	Somewhat agree	Strongly disagree	Agree	Agree	Agree	Strongly agree	Strongly agree	Strongly agree	Agree	Somewhat agree	Agree	Agree	Agree	Agree	Agree	Disagree	Strongly disagree	Strongly disagree	6	6	6	6
64	22	female	student	no i do not have any dietary exclusion	bachelors degree	vegan	I generally do not eat red meat	I generally do not eat poultry	I generally do not eat fish	I generally do not eat dairy	I generally do not eat egg	I generally do not eat all of these food groups	Strongly disagree	Disagree	Disagree	Disagree	Disagree	Disagree	Disagree	Disagree	Disagree	Disagree	Disagree	Disagree	Disagree	Disagree	Disagree	Disagree	Disagree	Disagree	Disagree	Disagree	Disagree	Disagree	Disagree	Disagree	Disagree	Disagree	Disagree	Disagree	Disagree	Disagree	Disagree	Disagree	Disagree	1	2	2	2
65	19	male	student	no i do not have any dietary exclusion	high school	vegetariangroup	I generally do not eat red meat	I generally do not eat poultry	I generally do not eat fish	I eat dairy	I generally do not eat egg	I generally do not eat all of these food groups	Strongly agree	Strongly agree	Somewhat agree	Agree	Agree	Disagree	Agree	Strongly agree	Agree	Agree	Strongly agree	Strongly disagree	Strongly disagree	Strongly agree	Strongly disagree	Somewhat disagree	Strongly agree	Neither agree nor disagree	Agree	Agree	Strongly agree	Strongly agree	Neither agree nor disagree	Agree	Somewhat agree	Agree	Agree	Strongly agree	Strongly agree	Strongly agree	Disagree	Disagree	Disagree	7	7	5	6
66	22	female	student	no i do not have any dietary exclusion	high school	vegan	I generally do not eat red meat	I generally do not eat poultry	I generally do not eat fish	I generally do not eat dairy	I generally do not eat egg	I generally do not eat all of these food groups	Agree	Agree	Agree	Strongly agree	Agree	Somewhat agree	Strongly agree	Agree	Strongly agree	Strongly agree	Agree	Disagree	Disagree	Agree	Disagree	Somewhat disagree	Disagree	Disagree	Agree	Somewhat agree	Agree	Strongly agree	Agree	Strongly agree	Agree	Strongly agree	Agree	Agree	Agree	Agree	Strongly disagree	Strongly disagree	Strongly disagree	6	6	6	7
67	49	male	retired	no i do not have any dietary exclusion	high school	vegetariangroup	I generally do not eat red meat	I generally do not eat poultry	I generally do not eat fish	I eat dairy	I generally do not eat egg	I generally do not eat all of these food groups	Strongly agree	Strongly agree	Strongly agree	Strongly agree	Somewhat disagree	Somewhat agree	Agree	Agree	Neither agree nor disagree	Neither agree nor disagree	Strongly agree	Neither agree nor disagree	Neither agree nor disagree	Strongly agree	Neither agree nor disagree	Neither agree nor disagree	Strongly agree	Neither agree nor disagree	Strongly agree	Agree	Agree	Agree	Agree	Agree	Agree	Agree	Strongly agree	Strongly agree	Strongly agree	Strongly agree	Disagree	Disagree	Disagree	7	7	7	7
68	47	female	government employee	no i do not have any dietary exclusion	high school	vegetariangroup	I generally do not eat red meat	I generally do not eat poultry	I generally do not eat fish	I eat dairy	I generally do not eat egg	I generally do not eat all of these food groups	Strongly agree	Strongly agree	Agree	Agree	Agree	Neither agree nor disagree	Agree	Strongly agree	Agree	Agree	Agree	Somewhat agree	Somewhat agree	Agree	Somewhat agree	Strongly agree	Strongly agree	Disagree	Strongly agree	Agree	Agree	Agree	Strongly agree	Strongly agree	Agree	Strongly agree	Strongly agree	Agree	Agree	Agree	Disagree	Strongly disagree	Strongly disagree	7	7	6	6
69	42	male	government employee	no i do not have any dietary exclusion	bachelors degree	vegan	I generally do not eat red meat	I generally do not eat poultry	I generally do not eat fish	I generally do not eat dairy	I generally do not eat egg	I generally do not eat all of these food groups	Agree	Agree	Agree	Agree	Strongly agree	Somewhat agree	Somewhat agree	Somewhat agree	Strongly agree	Strongly agree	Agree	Strongly agree	Strongly agree	Agree	Strongly agree	Somewhat disagree	Disagree	Disagree	Agree	Strongly agree	Strongly agree	Strongly agree	Neither agree nor disagree	Strongly agree	Somewhat agree	Strongly agree	Strongly agree	Strongly agree	Strongly agree	Strongly agree	Disagree	Disagree	Disagree	6	6	6	6
70	33	female	worker	no i do not have any dietary exclusion	masters degree	vegetariangroup	I generally do not eat red meat	I generally do not eat poultry	I generally do not eat fish	I eat dairy	I eat egg	I generally do not eat all of these food groups	Agree	Agree	Agree	Agree	Agree	Agree	Agree	Agree	Agree	Agree	Agree	Agree	Agree	Agree	Agree	Agree	Agree	Agree	Agree	Agree	Agree	Somewhat agree	Somewhat agree	Agree	Agree	Agree	Somewhat agree	Somewhat agree	Somewhat agree	Somewhat agree	Somewhat agree	Somewhat agree	Somewhat agree	6	6	6	6
71	40	female	housewife	no i do not have any dietary exclusion	bachelors degree	vegan	I generally do not eat red meat	I generally do not eat poultry	I generally do not eat fish	I generally do not eat dairy	I generally do not eat egg	I generally do not eat all of these food groups	Strongly disagree	Disagree	Disagree	Disagree	Disagree	Disagree	Disagree	Disagree	Disagree	Disagree	Disagree	Disagree	Disagree	Disagree	Disagree	Disagree	Disagree	Disagree	Disagree	Disagree	Disagree	Disagree	Disagree	Disagree	Disagree	Disagree	Disagree	Disagree	Disagree	Disagree	Disagree	Disagree	Disagree	1	2	2	2
72	29	female	worker	no i do not have any dietary exclusion	bachelors degree	vegetariangroup	I generally do not eat red meat	I generally do not eat poultry	I generally do not eat fish	I eat dairy	I eat egg	I generally do not eat all of these food groups	Strongly agree	Strongly agree	Somewhat agree	Agree	Agree	Disagree	Agree	Strongly agree	Agree	Agree	Strongly agree	Strongly disagree	Strongly disagree	Strongly agree	Strongly disagree	Somewhat disagree	Strongly agree	Neither agree nor disagree	Strongly agree	Agree	Strongly agree	Strongly agree	Neither agree nor disagree	Agree	Somewhat agree	Agree	Agree	Strongly agree	Strongly agree	Strongly agree	Disagree	Disagree	Disagree	7	7	5	6
73	24	female	unemployed	no i do not have any dietary exclusion	masters degree	vegetariangroup	I generally do not eat red meat	I generally do not eat poultry	I generally do not eat fish	I eat dairy	I eat egg	I generally do not eat all of these food groups	Agree	Agree	Agree	Strongly agree	Agree	Somewhat agree	Strongly agree	Agree	Strongly agree	Strongly agree	Agree	Disagree	Disagree	Agree	Disagree	Somewhat disagree	Disagree	Disagree	Agree	Somewhat agree	Agree	Strongly agree	Agree	Strongly agree	Agree	Strongly agree	Agree	Agree	Agree	Agree	Strongly disagree	Strongly disagree	Strongly disagree	6	6	6	7
74	27	female	worker	no i do not have any dietary exclusion	bachelors degree	vegetariangroup	I generally do not eat red meat	I generally do not eat poultry	I generally do not eat fish	I eat dairy	I eat egg	I generally do not eat all of these food groups	Strongly agree	Strongly agree	Strongly agree	Strongly agree	Agree	Somewhat agree	Agree	Agree	Neither agree nor disagree	Neither agree nor disagree	Strongly agree	Neither agree nor disagree	Neither agree nor disagree	Strongly agree	Neither agree nor disagree	Neither agree nor disagree	Strongly agree	Neither agree nor disagree	Strongly agree	Agree	Agree	Agree	Agree	Agree	Agree	Agree	Strongly agree	Strongly agree	Strongly agree	Strongly agree	Disagree	Disagree	Disagree	7	7	7	7
75	24	male	government employee	no i do not have any dietary exclusion	bachelors degree	vegetariangroup	I generally do not eat red meat	I generally do not eat poultry	I generally do not eat fish	I eat dairy	I eat egg	I generally do not eat all of these food groups	Strongly agree	Strongly agree	Agree	Agree	Agree	Neither agree nor disagree	Agree	Strongly agree	Agree	Agree	Agree	Somewhat agree	Somewhat agree	Agree	Somewhat agree	Strongly agree	Strongly agree	Disagree	Strongly agree	Agree	Agree	Agree	Strongly agree	Strongly agree	Agree	Strongly agree	Strongly agree	Agree	Agree	Agree	Disagree	Strongly disagree	Strongly disagree	7	7	6	6
76	34	female	self-employed	no i do not have any dietary exclusion	masters degree	vegetariangroup	I generally do not eat red meat	I generally do not eat poultry	I eat fish	I generally do not eat dairy	I generally do not eat egg	I generally do not eat all of these food groups	Agree	Agree	Agree	Agree	Strongly agree	Somewhat agree	Somewhat agree	Somewhat agree	Strongly agree	Strongly agree	Agree	Strongly agree	Strongly agree	Agree	Strongly agree	Somewhat disagree	Disagree	Disagree	Agree	Strongly agree	Strongly agree	Strongly agree	Neither agree nor disagree	Strongly agree	Somewhat agree	Strongly agree	Strongly agree	Strongly agree	Strongly agree	Strongly agree	Disagree	Disagree	Disagree	6	6	6	6
77	37	female	housewife	no i do not have any dietary exclusion	bachelors degree	vegan	I generally do not eat red meat	I generally do not eat poultry	I generally do not eat fish	I generally do not eat dairy	I generally do not eat egg	I generally do not eat all of these food groups	Agree	Agree	Agree	Agree	Agree	Agree	Agree	Somewhat agree	Somewhat disagree	Agree	Somewhat disagree	Somewhat disagree	Somewhat disagree	Somewhat disagree	Agree	Somewhat disagree	Neither agree nor disagree	Somewhat disagree	Somewhat disagree	Somewhat disagree	Somewhat disagree	Agree	Agree	Agree	Strongly agree	Agree	Agree	Strongly disagree	Strongly disagree	Somewhat disagree	Neither agree nor disagree	Neither agree nor disagree	Neither agree nor disagree	6	6	6	6
78	22	female	student	no i do not have any dietary exclusion	high school	vegetariangroup	I generally do not eat red meat	I generally do not eat poultry	I generally do not eat fish	I generally do not eat dairy	I eat egg	I generally do not eat all of these food groups	Agree	Agree	Somewhat agree	Somewhat agree	Strongly agree	Disagree	Agree	Disagree	Disagree	Disagree	Disagree	Disagree	Disagree	Disagree	Disagree	Disagree	Disagree	Disagree	Disagree	Somewhat disagree	Disagree	Neither agree nor disagree	Neither agree nor disagree	Neither agree nor disagree	Somewhat agree	Somewhat agree	Somewhat agree	Somewhat agree	Somewhat agree	Somewhat agree	Agree	Disagree	Agree	6	6	5	5
79	42	female	government employee	no i do not have any dietary exclusion	bachelors degree	vegan	I generally do not eat red meat	I generally do not eat poultry	I generally do not eat fish	I generally do not eat dairy	I generally do not eat egg	I generally do not eat all of these food groups	Disagree	Disagree	Disagree	Disagree	Disagree	Disagree	Disagree	Disagree	Disagree	Disagree	Strongly disagree	Agree	Agree	Agree	Agree	Somewhat agree	Somewhat agree	Somewhat agree	Somewhat agree	Disagree	Disagree	Disagree	Disagree	Disagree	Disagree	Disagree	Disagree	Disagree	Agree	Agree	Disagree	Disagree	Disagree	2	2	2	2
80	31	female	government employee	no i do not have any dietary exclusion	bachelors degree	vegan	I generally do not eat red meat	I generally do not eat poultry	I generally do not eat fish	I generally do not eat dairy	I generally do not eat egg	I generally do not eat all of these food groups	Strongly agree	Strongly agree	Strongly agree	Strongly agree	Agree	Agree	Agree	Strongly agree	Strongly agree	Strongly agree	Somewhat agree	Somewhat agree	Somewhat disagree	Somewhat disagree	Somewhat disagree	Disagree	Neither agree nor disagree	Neither agree nor disagree	Strongly agree	Neither agree nor disagree	Somewhat disagree	Strongly agree	Strongly agree	Strongly agree	Somewhat agree	Neither agree nor disagree	Strongly agree	Agree	Strongly agree	Agree	Strongly disagree	Neither agree nor disagree	Disagree	7	7	7	7
81	30	female	government employee	no i do not have any dietary exclusion	bachelors degree	vegetariangroup	I generally do not eat red meat	I generally do not eat poultry	I generally do not eat fish	I eat dairy	I generally do not eat egg	I generally do not eat all of these food groups	Strongly agree	Agree	Agree	Agree	Agree	Disagree	Somewhat disagree	Disagree	Somewhat disagree	Somewhat agree	Strongly disagree	Strongly disagree	Strongly disagree	Disagree	Strongly disagree	Strongly agree	Strongly disagree	Strongly disagree	Strongly agree	Agree	Strongly disagree	Strongly agree	Strongly disagree	Agree	Strongly agree	Agree	Strongly agree	Agree	Agree	Disagree	Disagree	Strongly disagree	Strongly disagree	7	6	6	6
82	22	female	student	no i do not have any dietary exclusion	high school	vegetariangroup	I generally do not eat red meat	I generally do not eat poultry	I generally do not eat fish	I eat dairy	I generally do not eat egg	I generally do not eat all of these food groups	Agree	Agree	Agree	Somewhat agree	Strongly agree	Agree	Agree	Agree	Agree	Strongly agree	Agree	Agree	Disagree	Strongly disagree	Strongly disagree	Strongly agree	Disagree	Somewhat agree	Agree	Agree	Agree	Agree	Agree	Agree	Somewhat disagree	Somewhat disagree	Agree	Agree	Agree	Agree	Agree	Disagree	Disagree	6	6	6	5
83	28	female	government employee	no i do not have any dietary exclusion	bachelors degree	vegan	I generally do not eat red meat	I generally do not eat poultry	I generally do not eat fish	I generally do not eat dairy	I generally do not eat egg	I generally do not eat all of these food groups	Agree	Strongly agree	Strongly agree	Strongly agree	Agree	Agree	Agree	Strongly agree	Strongly agree	Strongly agree	Somewhat agree	Somewhat agree	Somewhat disagree	Somewhat disagree	Somewhat disagree	Disagree	Somewhat agree	Neither agree nor disagree	Strongly agree	Neither agree nor disagree	Somewhat disagree	Strongly agree	Strongly agree	Strongly agree	Somewhat agree	Neither agree nor disagree	Strongly agree	Agree	Strongly agree	Agree	Strongly disagree	Neither agree nor disagree	Disagree	6	7	7	7
84	21	male	student	no i do not have any dietary exclusion	high school	vegetariangroup	I generally do not eat red meat	I generally do not eat poultry	I eat fish	I generally do not eat dairy	I generally do not eat egg	I generally do not eat all of these food groups	Strongly agree	Agree	Agree	Agree	Agree	Strongly disagree	Somewhat disagree	Disagree	Somewhat disagree	Agree	Disagree	Strongly disagree	Strongly disagree	Disagree	Strongly disagree	Strongly agree	Strongly disagree	Strongly disagree	Agree	Agree	Strongly disagree	Strongly agree	Strongly disagree	Agree	Strongly agree	Agree	Strongly agree	Agree	Agree	Disagree	Disagree	Strongly disagree	Strongly disagree	7	6	6	6
85	22	female	worker	no i do not have any dietary exclusion	bachelors degree	vegan	I generally do not eat red meat	I generally do not eat poultry	I generally do not eat fish	I generally do not eat dairy	I generally do not eat egg	I generally do not eat all of these food groups	Agree	Strongly agree	Agree	Somewhat agree	Somewhat agree	Agree	Agree	Agree	Agree	Strongly agree	Agree	Agree	Disagree	Disagree	Strongly disagree	Disagree	Disagree	Neither agree nor disagree	Agree	Agree	Agree	Agree	Agree	Agree	Neither agree nor disagree	Somewhat disagree	Agree	Agree	Strongly agree	Agree	Agree	Disagree	Disagree	6	7	6	5
86	42	female	government employee	no i do not have any dietary exclusion	bachelors degree	vegetariangroup	I generally do not eat red meat	I generally do not eat poultry	I generally do not eat fish	I eat dairy	I eat egg	I generally do not eat all of these food groups	Strongly agree	Agree	Strongly agree	Agree	Agree	Agree	Agree	Agree	Agree	Agree	Agree	Somewhat agree	Somewhat agree	Somewhat agree	Disagree	Strongly agree	Disagree	Somewhat agree	Agree	Agree	Neither agree nor disagree	Agree	Agree	Agree	Disagree	Agree	Disagree	Strongly agree	Strongly agree	Strongly agree	Strongly disagree	Neither agree nor disagree	Disagree	7	6	7	6
87	33	male	government employee	no i do not have any dietary exclusion	bachelors degree	vegetariangroup	I generally do not eat red meat	I generally do not eat poultry	I generally do not eat fish	I eat dairy	I eat egg	I generally do not eat all of these food groups	Agree	Agree	Agree	Somewhat agree	Agree	Agree	Strongly agree	Agree	Agree	Agree	Agree	Agree	Disagree	Disagree	Strongly disagree	Agree	Strongly disagree	Neither agree nor disagree	Strongly agree	Agree	Agree	Strongly agree	Agree	Strongly agree	Somewhat agree	Agree	Somewhat agree	Strongly agree	Agree	Strongly agree	Disagree	Strongly disagree	Strongly disagree	6	6	6	5
88	44	female	government employee	no i do not have any dietary exclusion	bachelors degree	vegetariangroup	I generally do not eat red meat	I generally do not eat poultry	I generally do not eat fish	I eat dairy	I eat egg	I generally do not eat all of these food groups	Somewhat agree	Agree	Agree	Agree	Strongly agree	Strongly agree	Somewhat agree	Somewhat agree	Agree	Agree	Somewhat agree	Agree	Disagree	Disagree	Disagree	Agree	Disagree	Neither agree nor disagree	Strongly agree	Agree	Agree	Strongly agree	Strongly agree	Strongly agree	Disagree	Agree	Disagree	Agree	Agree	Agree	Agree	Disagree	Disagree	5	6	6	6
89	41	male	self-employed	no i do not have any dietary exclusion	bachelors degree	vegetariangroup	I generally do not eat red meat	I generally do not eat poultry	I generally do not eat fish	I eat dairy	I eat egg	I generally do not eat all of these food groups	Strongly agree	Strongly agree	Strongly agree	Strongly agree	Strongly agree	Strongly agree	Agree	Strongly agree	Agree	Agree	Somewhat agree	Somewhat agree	Somewhat agree	Somewhat agree	Strongly disagree	Agree	Strongly disagree	Agree	Agree	Somewhat agree	Agree	Agree	Neither agree nor disagree	Agree	Agree	Somewhat agree	Agree	Agree	Somewhat agree	Agree	Strongly disagree	Neither agree nor disagree	Disagree	7	7	7	7
90	23	male	student	no i do not have any dietary exclusion	high school	vegetariangroup	I generally do not eat red meat	I generally do not eat poultry	I eat fish	I generally do not eat dairy	I generally do not eat egg	I generally do not eat all of these food groups	Strongly agree	Strongly agree	Agree	Agree	Agree	Agree	Somewhat agree	Agree	Agree	Agree	Agree	Neither agree nor disagree	Disagree	Disagree	Somewhat agree	Somewhat agree	Somewhat agree	Somewhat agree	Agree	Strongly agree	Somewhat agree	Agree	Agree	Agree	Agree	Neither agree nor disagree	Agree	Strongly agree	Agree	Strongly agree	Strongly disagree	Neither agree nor disagree	Disagree	7	7	6	6
91	28	male	government employee	no i do not have any dietary exclusion	masters degree	vegan	I generally do not eat red meat	I generally do not eat poultry	I generally do not eat fish	I generally do not eat dairy	I generally do not eat egg	I generally do not eat all of these food groups	Neither agree nor disagree	Agree	Strongly agree	Agree	Strongly agree	Agree	Agree	Somewhat agree	Agree	Agree	Somewhat agree	Strongly disagree	Neither agree nor disagree	Somewhat agree	Strongly disagree	Agree	Strongly disagree	Somewhat agree	Agree	Agree	Somewhat agree	Agree	Agree	Agree	Somewhat agree	Strongly agree	Somewhat agree	Strongly agree	Somewhat agree	Strongly agree	Agree	Disagree	Disagree	4	6	7	6
91	48	female	worker	no i do not have any dietary exclusion	bachelors degree	vegan	I generally do not eat red meat	I generally do not eat poultry	I generally do not eat fish	I generally do not eat dairy	I generally do not eat egg	I generally do not eat all of these food groups	Agree	Strongly agree	Agree	Agree	Agree	Agree	Strongly agree	Agree	Strongly agree	Strongly agree	Strongly agree	Neither agree nor disagree	Neither agree nor disagree	Neither agree nor disagree	Somewhat agree	Agree	Disagree	Disagree	Strongly agree	Somewhat agree	Strongly agree	Strongly agree	Agree	Strongly agree	Disagree	Agree	Disagree	Agree	Agree	Agree	Disagree	Strongly disagree	Strongly disagree	6	7	6	6
93	39	male	self-employed	no i do not have any dietary exclusion	bachelors degree	vegan	I generally do not eat red meat	I generally do not eat poultry	I generally do not eat fish	I generally do not eat dairy	I generally do not eat egg	I generally do not eat all of these food groups	Agree	Strongly agree	Agree	Agree	Agree	Agree	Strongly agree	Agree	Agree	Strongly agree	Agree	Somewhat agree	Somewhat agree	Somewhat agree	Somewhat agree	Somewhat agree	Somewhat agree	Disagree	Agree	Agree	Agree	Agree	Strongly agree	Agree	Agree	Strongly agree	Agree	Strongly agree	Strongly agree	Strongly agree	Strongly disagree	Neither agree nor disagree	Disagree	6	7	6	6
94	19	female	student	no i do not have any dietary exclusion	high school	vegetariangroup	I generally do not eat red meat	I generally do not eat poultry	I generally do not eat fish	I eat dairy	I eat egg	I generally do not eat all of these food groups	Strongly agree	Agree	Strongly agree	Strongly agree	Agree	Strongly agree	Somewhat agree	Somewhat agree	Agree	Agree	Agree	Somewhat agree	Agree	Agree	Strongly disagree	Strongly disagree	Strongly disagree	Disagree	Agree	Strongly agree	Agree	Agree	Neither agree nor disagree	Agree	Disagree	Agree	Disagree	Agree	Agree	Agree	Disagree	Strongly disagree	Strongly disagree	7	6	7	7
95	26	male	worker	no i do not have any dietary exclusion	masters degree	vegetariangroup	I generally do not eat red meat	I generally do not eat poultry	I generally do not eat fish	I eat dairy	I eat egg	I generally do not eat all of these food groups	Agree	Agree	Agree	Agree	Agree	Agree	Agree	Agree	Agree	Agree	Agree	Strongly disagree	Somewhat agree	Neither agree nor disagree	Somewhat agree	Somewhat agree	Somewhat agree	Disagree	Strongly agree	Agree	Strongly agree	Strongly agree	Agree	Strongly agree	Somewhat agree	Strongly agree	Somewhat agree	Strongly agree	Strongly agree	Strongly agree	Agree	Disagree	Disagree	6	6	6	6
96	29	male	worker	no i do not have any dietary exclusion	bachelors degree	vegetariangroup	I generally do not eat red meat	I generally do not eat poultry	I generally do not eat fish	I eat dairy	I eat egg	I generally do not eat all of these food groups	Somewhat agree	Agree	Agree	Agree	Agree	Agree	Strongly agree	Agree	Strongly agree	Agree	Neither agree nor disagree	Disagree	Somewhat agree	Somewhat agree	Disagree	Agree	Disagree	Neither agree nor disagree	Strongly agree	Agree	Strongly agree	Strongly agree	Agree	Strongly agree	Neither agree nor disagree	Agree	Somewhat agree	Agree	Somewhat agree	Agree	Agree	Disagree	Disagree	5	6	6	6
97	24	female	student	no i do not have any dietary exclusion	high school	vegan	I generally do not eat red meat	I generally do not eat poultry	I generally do not eat fish	I generally do not eat dairy	I generally do not eat egg	I generally do not eat all of these food groups	Somewhat agree	Neither agree nor disagree	Neither agree nor disagree	Somewhat agree	Somewhat agree	Somewhat agree	Agree	Strongly agree	Somewhat agree	Neither agree nor disagree	Neither agree nor disagree	Agree	Agree	Strongly agree	Strongly agree	Strongly agree	Agree	Somewhat agree	Somewhat agree	Strongly agree	Agree	Strongly agree	Somewhat agree	Somewhat agree	Agree	Strongly agree	Strongly agree	Agree	Agree	Strongly agree	Strongly agree	Strongly agree	Agree	5	4	4	5
98	30	female	self-employed	no i do not have any dietary exclusion	bachelors degree	vegetariangroup	I generally do not eat red meat	I generally do not eat poultry	I generally do not eat fish	I eat dairy	I eat egg	I generally do not eat all of these food groups	Strongly agree	Strongly agree	Strongly agree	Strongly agree	Somewhat agree	Strongly agree	Agree	Agree	Agree	Strongly disagree	Strongly agree	Strongly disagree	Somewhat disagree	Disagree	Agree	Strongly agree	Strongly disagree	Strongly agree	Agree	Agree	Agree	Agree	Strongly agree	Strongly agree	Strongly agree	Strongly agree	Strongly agree	Strongly disagree	Strongly agree	Strongly disagree	Strongly disagree	Strongly agree	Strongly disagree	7	7	7	7
99	22	female	worker	no i do not have any dietary exclusion	bachelors degree	vegetariangroup	I generally do not eat red meat	I generally do not eat poultry	I eat fish	I generally do not eat dairy	I generally do not eat egg	I generally do not eat all of these food groups	Strongly agree	Strongly agree	Strongly agree	Strongly agree	Strongly agree	Agree	Agree	Agree	Agree	Strongly agree	Agree	Neither agree nor disagree	Neither agree nor disagree	Neither agree nor disagree	Neither agree nor disagree	Somewhat agree	Somewhat agree	Somewhat disagree	Agree	Agree	Agree	Agree	Agree	Strongly agree	Disagree	Disagree	Somewhat agree	Strongly agree	Agree	Strongly agree	Strongly disagree	Strongly disagree	Strongly disagree	7	7	7	7
100	29	male	government employee	no i do not have any dietary exclusion	high school	vegan	I generally do not eat red meat	I generally do not eat poultry	I generally do not eat fish	I generally do not eat dairy	I generally do not eat egg	I generally do not eat all of these food groups	Somewhat agree	Somewhat agree	Somewhat agree	Somewhat agree	Somewhat agree	Somewhat agree	Neither agree nor disagree	Neither agree nor disagree	Disagree	Disagree	Strongly disagree	Strongly disagree	Strongly disagree	Strongly disagree	Strongly disagree	Strongly disagree	Strongly disagree	Strongly disagree	Strongly disagree	Neither agree nor disagree	Neither agree nor disagree	Somewhat disagree	Disagree	Neither agree nor disagree	Somewhat disagree	Somewhat disagree	Disagree	Disagree	Strongly disagree	Strongly disagree	Strongly disagree	Strongly disagree	Strongly disagree	5	5	5	5
101	21	female	student	no i do not have any dietary exclusion	high school	vegetariangroup	I generally do not eat red meat	I generally do not eat poultry	I generally do not eat fish	I eat dairy	I generally do not eat egg	I generally do not eat all of these food groups	Strongly agree	Strongly agree	Strongly agree	Strongly agree	Strongly agree	Strongly agree	Strongly agree	Strongly agree	Strongly agree	Strongly agree	Agree	Strongly agree	Strongly agree	Strongly agree	Strongly agree	Strongly agree	Strongly agree	Strongly agree	Strongly agree	Strongly agree	Strongly agree	Strongly agree	Strongly agree	Strongly agree	Strongly agree	Strongly agree	Strongly agree	Strongly agree	Strongly agree	Strongly agree	Strongly agree	Strongly agree	Strongly agree	7	7	7	7
102	27	female	government employee	no i do not have any dietary exclusion	bachelors degree	vegan	I generally do not eat red meat	I generally do not eat poultry	I generally do not eat fish	I generally do not eat dairy	I generally do not eat egg	I generally do not eat all of these food groups	Somewhat agree	Strongly agree	Strongly agree	Strongly agree	Strongly agree	Strongly agree	Strongly agree	Disagree	Strongly disagree	Strongly disagree	Strongly disagree	Strongly disagree	Strongly disagree	Strongly disagree	Strongly disagree	Strongly disagree	Strongly disagree	Strongly disagree	Strongly disagree	Strongly agree	Strongly agree	Strongly agree	Agree	Strongly agree	Agree	Strongly agree	Strongly agree	Somewhat agree	Strongly disagree	Disagree	Somewhat disagree	Somewhat disagree	Somewhat agree	5	7	7	7
103	26	female	student	no i do not have any dietary exclusion	high school	vegan	I generally do not eat red meat	I generally do not eat poultry	I generally do not eat fish	I generally do not eat dairy	I generally do not eat egg	I generally do not eat all of these food groups	Strongly agree	Strongly agree	Agree	Agree	Agree	Agree	Strongly agree	Strongly agree	Strongly agree	Strongly agree	Strongly agree	Somewhat agree	Strongly disagree	Strongly disagree	Strongly disagree	Strongly disagree	Somewhat agree	Somewhat agree	Strongly agree	Strongly disagree	Strongly disagree	Strongly agree	Strongly agree	Strongly agree	Strongly disagree	Strongly agree	Strongly agree	Strongly agree	Strongly agree	Strongly agree	Somewhat agree	Neither agree nor disagree	Strongly disagree	7	7	6	6
104	20	female	student	no i do not have any dietary exclusion	high school	vegetariangroup	I generally do not eat red meat	I generally do not eat poultry	I generally do not eat fish	I eat dairy	I eat egg	I generally do not eat all of these food groups	Agree	Agree	Somewhat agree	Agree	Agree	Agree	Agree	Agree	Agree	Agree	Somewhat agree	Agree	Agree	Neither agree nor disagree	Neither agree nor disagree	Agree	Neither agree nor disagree	Agree	Agree	Agree	Neither agree nor disagree	Agree	Agree	Agree	Disagree	Disagree	Disagree	Agree	Agree	Agree	Strongly disagree	Strongly disagree	Strongly disagree	6	6	5	6
105	24	female	student	no i do not have any dietary exclusion	high school	vegetariangroup	I generally do not eat red meat	I generally do not eat poultry	I generally do not eat fish	I eat dairy	I generally do not eat egg	I generally do not eat all of these food groups	Strongly agree	Strongly agree	Agree	Strongly agree	Strongly agree	Neither agree nor disagree	Agree	Agree	Somewhat agree	Agree	Agree	Disagree	Agree	Agree	Disagree	Strongly agree	Strongly agree	Agree	Strongly agree	Strongly agree	Strongly agree	Strongly agree	Strongly agree	Strongly agree	Somewhat agree	Agree	Somewhat agree	Strongly agree	Strongly agree	Strongly agree	Agree	Agree	Strongly disagree	7	7	6	7
106	19	female	student	no i do not have any dietary exclusion	high school	vegan	I generally do not eat red meat	I generally do not eat poultry	I generally do not eat fish	I generally do not eat dairy	I generally do not eat egg	I generally do not eat all of these food groups	Strongly agree	Strongly agree	Strongly agree	Strongly agree	Strongly agree	Agree	Strongly agree	Strongly agree	Agree	Strongly agree	Somewhat agree	Agree	Somewhat agree	Agree	Strongly disagree	Agree	Strongly disagree	Somewhat agree	Strongly agree	Strongly agree	Strongly agree	Strongly agree	Strongly agree	Strongly agree	Somewhat agree	Agree	Agree	Strongly agree	Agree	Strongly agree	Strongly disagree	Strongly disagree	Strongly disagree	7	7	7	7
107	23	male	worker	no i do not have any dietary exclusion	bachelors degree	omnivor	I eat red meat	I eat poultry	I eat fish	I eat dairy	I eat egg	I generally eat all of these food groups	Somewhat agree	Agree	Agree	Agree	Agree	Strongly disagree	Agree	Agree	Neither agree nor disagree	Somewhat disagree	Disagree	Strongly disagree	Strongly disagree	Strongly disagree	Strongly disagree	Strongly disagree	Strongly disagree	Strongly disagree	Strongly disagree	Strongly disagree	Disagree	Somewhat disagree	Somewhat disagree	Disagree	Disagree	Agree	Neither agree nor disagree	Strongly disagree	Strongly disagree	Neither agree nor disagree	Neither agree nor disagree	Agree	Strongly agree	5	6	6	6
108	22	female	worker	no i do not have any dietary exclusion	high school	omnivor	I eat red meat	I eat poultry	I eat fish	I eat dairy	I eat egg	I generally eat all of these food groups	Agree	Agree	Agree	Agree	Agree	Agree	Agree	Agree	Agree	Agree	Agree	Agree	Agree	Agree	Agree	Agree	Agree	Agree	Agree	Agree	Agree	Agree	Agree	Agree	Somewhat agree	Somewhat agree	Somewhat agree	Somewhat agree	Somewhat agree	Somewhat agree	Somewhat agree	Somewhat agree	Strongly agree	6	6	6	6
109	22	female	worker	no i do not have any dietary exclusion	bachelors degree	omnivor	I eat red meat	I eat poultry	I eat fish	I eat dairy	I eat egg	I generally eat all of these food groups	Neither agree nor disagree	Neither agree nor disagree	Somewhat disagree	Somewhat disagree	Somewhat disagree	Strongly disagree	Neither agree nor disagree	Somewhat disagree	Strongly disagree	Strongly disagree	Strongly disagree	Strongly disagree	Strongly disagree	Strongly disagree	Strongly disagree	Strongly disagree	Strongly disagree	Strongly disagree	Strongly disagree	Strongly disagree	Strongly disagree	Strongly disagree	Strongly disagree	Strongly disagree	Strongly disagree	Strongly disagree	Disagree	Strongly disagree	Strongly disagree	Strongly disagree	Neither agree nor disagree	Strongly disagree	Strongly agree	4	4	3	3
110	23	female	student	no i do not have any dietary exclusion	bachelors degree	omnivor	I eat red meat	I eat poultry	I eat fish	I eat dairy	I eat egg	I generally eat all of these food groups	Agree	Agree	Somewhat agree	Strongly agree	Strongly agree	Disagree	Neither agree nor disagree	Somewhat disagree	Strongly disagree	Agree	Strongly disagree	Strongly disagree	Strongly disagree	Strongly disagree	Strongly disagree	Strongly disagree	Strongly disagree	Strongly disagree	Disagree	Neither agree nor disagree	Neither agree nor disagree	Neither agree nor disagree	Strongly disagree	Neither agree nor disagree	Neither agree nor disagree	Neither agree nor disagree	Somewhat disagree	Strongly disagree	Strongly disagree	Agree	Agree	Agree	Strongly agree	6	6	5	7
111	22	female	government employee	no i do not have any dietary exclusion	bachelors degree	omnivor	I eat red meat	I eat poultry	I eat fish	I eat dairy	I eat egg	I generally eat all of these food groups	Disagree	Neither agree nor disagree	Somewhat agree	Disagree	Disagree	Strongly disagree	Strongly disagree	Strongly disagree	Somewhat agree	Agree	Agree	Strongly disagree	Strongly disagree	Strongly disagree	Strongly disagree	Strongly disagree	Strongly disagree	Agree	Strongly disagree	Strongly disagree	Strongly disagree	Strongly disagree	Strongly disagree	Strongly disagree	Neither agree nor disagree	Strongly disagree	Somewhat disagree	Strongly disagree	Strongly disagree	Agree	Agree	Somewhat agree	Strongly agree	2	4	5	2
112	37	female	government employee	no i do not have any dietary exclusion	bachelors degree	omnivor	I eat red meat	I eat poultry	I eat fish	I eat dairy	I eat egg	I generally eat all of these food groups	Agree	Agree	Agree	Agree	Agree	Agree	Agree	Neither agree nor disagree	Neither agree nor disagree	Neither agree nor disagree	Strongly disagree	Neither agree nor disagree	Disagree	Disagree	Disagree	Disagree	Disagree	Disagree	Disagree	Disagree	Somewhat disagree	Disagree	Strongly disagree	Disagree	Disagree	Disagree	Disagree	Disagree	Disagree	Disagree	Disagree	Disagree	Strongly agree	6	6	6	6
113	24	male	unemployed	no i do not have any dietary exclusion	bachelors degree	omnivor	I eat red meat	I eat poultry	I eat fish	I eat dairy	I eat egg	I generally eat all of these food groups	Agree	Agree	Neither agree nor disagree	Neither agree nor disagree	Neither agree nor disagree	Strongly agree	Strongly agree	Strongly agree	Strongly disagree	Agree	Strongly disagree	Neither agree nor disagree	Strongly disagree	Strongly disagree	Strongly disagree	Strongly disagree	Strongly disagree	Strongly disagree	Strongly agree	Strongly agree	Strongly agree	Strongly agree	Strongly agree	Strongly agree	Strongly agree	Strongly agree	Agree	Strongly disagree	Strongly agree	Strongly agree	Agree	Strongly agree	Strongly agree	6	6	4	4
114	23	male	worker	no i do not have any dietary exclusion	high school	omnivor	I eat red meat	I eat poultry	I eat fish	I eat dairy	I eat egg	I generally eat all of these food groups	Disagree	Disagree	Disagree	Disagree	Disagree	Somewhat disagree	Somewhat disagree	Strongly disagree	Strongly disagree	Strongly disagree	Strongly disagree	Strongly disagree	Strongly disagree	Strongly disagree	Strongly disagree	Strongly disagree	Strongly disagree	Strongly disagree	Strongly disagree	Strongly disagree	Strongly disagree	Strongly disagree	Strongly disagree	Strongly disagree	Neither agree nor disagree	Somewhat disagree	Strongly disagree	Strongly disagree	Strongly disagree	Strongly disagree	Strongly disagree	Strongly agree	Strongly agree	2	2	2	2
115	22	female	student	no i do not have any dietary exclusion	high school	omnivor	I eat red meat	I eat poultry	I eat fish	I eat dairy	I eat egg	I generally eat all of these food groups	Agree	Agree	Agree	Somewhat agree	Agree	Neither agree nor disagree	Agree	Somewhat agree	Somewhat agree	Somewhat agree	Somewhat disagree	Strongly disagree	Strongly disagree	Strongly disagree	Strongly disagree	Strongly disagree	Strongly disagree	Strongly disagree	Neither agree nor disagree	Somewhat agree	Somewhat disagree	Neither agree nor disagree	Strongly disagree	Disagree	Strongly agree	Strongly agree	Strongly agree	Strongly disagree	Strongly disagree	Strongly agree	Strongly agree	Strongly agree	Agree	6	6	6	5
116	25	male	unemployed	no i do not have any dietary exclusion	bachelors degree	omnivor	I eat red meat	I eat poultry	I eat fish	I eat dairy	I eat egg	I generally eat all of these food groups	Strongly agree	Somewhat agree	Agree	Agree	Agree	Agree	Neither agree nor disagree	Strongly disagree	Strongly disagree	Agree	Strongly disagree	Disagree	Strongly disagree	Strongly disagree	Somewhat agree	Disagree	Somewhat agree	Strongly disagree	Strongly disagree	Somewhat agree	Neither agree nor disagree	Disagree	Strongly disagree	Disagree	Strongly disagree	Disagree	Disagree	Strongly disagree	Strongly disagree	Strongly agree	Somewhat agree	Agree	Strongly agree	7	5	6	6
117	19	female	student	no i do not have any dietary exclusion	high school	omnivor	I eat red meat	I eat poultry	I eat fish	I eat dairy	I eat egg	I generally eat all of these food groups	Agree	Agree	Agree	Agree	Agree	Agree	Agree	Agree	Agree	Agree	Agree	Agree	Agree	Agree	Agree	Agree	Agree	Agree	Agree	Agree	Agree	Agree	Agree	Agree	Agree	Agree	Agree	Agree	Agree	Agree	Agree	Agree	Strongly agree	6	6	6	6
118	42	male	government employee	no i do not have any dietary exclusion	phd	omnivor	I eat red meat	I eat poultry	I eat fish	I eat dairy	I eat egg	I generally eat all of these food groups	Somewhat agree	Somewhat agree	Somewhat agree	Somewhat agree	Somewhat agree	Somewhat disagree	Agree	Somewhat agree	Neither agree nor disagree	Agree	Somewhat agree	Agree	Neither agree nor disagree	Somewhat agree	Somewhat disagree	Neither agree nor disagree	Somewhat disagree	Somewhat disagree	Strongly agree	Strongly agree	Agree	Strongly agree	Agree	Strongly agree	Somewhat agree	Agree	Agree	Strongly agree	Strongly agree	Neither agree nor disagree	Neither agree nor disagree	Somewhat disagree	Strongly agree	5	5	5	5
119	46	female	housewife	no i do not have any dietary exclusion	high school	omnivor	I eat red meat	I eat poultry	I eat fish	I eat dairy	I eat egg	I generally eat all of these food groups	Strongly agree	Agree	Agree	Agree	Agree	Somewhat agree	Somewhat agree	Somewhat agree	Strongly disagree	Strongly disagree	Strongly disagree	Strongly disagree	Strongly disagree	Strongly disagree	Strongly disagree	Strongly disagree	Strongly disagree	Strongly disagree	Strongly disagree	Strongly disagree	Strongly disagree	Strongly disagree	Strongly disagree	Strongly disagree	Strongly agree	Agree	Strongly disagree	Strongly disagree	Strongly disagree	Strongly agree	Strongly agree	Strongly agree	Strongly agree	7	6	6	6
120	22	male	student	no i do not have any dietary exclusion	bachelors degree	omnivor	I eat red meat	I eat poultry	I eat fish	I eat dairy	I eat egg	I generally eat all of these food groups	Strongly agree	Strongly agree	Strongly agree	Strongly agree	Strongly agree	Agree	Strongly disagree	Strongly disagree	Strongly disagree	Disagree	Disagree	Strongly disagree	Strongly disagree	Strongly disagree	Strongly disagree	Strongly disagree	Strongly disagree	Strongly disagree	Strongly disagree	Strongly disagree	Strongly disagree	Strongly disagree	Strongly disagree	Strongly disagree	Strongly disagree	Strongly disagree	Strongly disagree	Strongly disagree	Strongly disagree	Strongly agree	Strongly agree	Strongly agree	Strongly agree	7	7	7	7
121	22	male	student	no i do not have any dietary exclusion	high school	omnivor	I eat red meat	I eat poultry	I eat fish	I eat dairy	I eat egg	I generally eat all of these food groups	Strongly agree	Strongly agree	Strongly agree	Strongly agree	Strongly agree	Strongly agree	Strongly agree	Strongly agree	Strongly disagree	Strongly disagree	Strongly disagree	Strongly agree	Strongly agree	Strongly agree	Strongly agree	Strongly agree	Strongly agree	Strongly agree	Strongly agree	Strongly agree	Strongly agree	Strongly agree	Strongly agree	Strongly agree	Strongly agree	Strongly agree	Strongly agree	Strongly agree	Strongly agree	Strongly agree	Strongly agree	Strongly agree	Strongly agree	7	7	7	7
122	23	male	self-employed	no i do not have any dietary exclusion	bachelors degree	omnivor	I eat red meat	I eat poultry	I eat fish	I eat dairy	I eat egg	I generally eat all of these food groups	Agree	Agree	Strongly agree	Somewhat agree	Somewhat agree	Neither agree nor disagree	Somewhat disagree	Disagree	Disagree	Disagree	Disagree	Disagree	Somewhat disagree	Disagree	Disagree	Somewhat disagree	Disagree	Disagree	Disagree	Somewhat disagree	Somewhat disagree	Somewhat disagree	Somewhat disagree	Agree	Agree	Agree	Agree	Agree	Agree	Agree	Agree	Agree	Strongly agree	6	6	7	5
123	48	female	government employee	no i do not have any dietary exclusion	bachelors degree	omnivor	I eat red meat	I eat poultry	I eat fish	I eat dairy	I eat egg	I generally eat all of these food groups	Neither agree nor disagree	Neither agree nor disagree	Somewhat agree	Somewhat agree	Somewhat agree	Strongly disagree	Strongly disagree	Strongly disagree	Strongly disagree	Strongly disagree	Strongly disagree	Strongly disagree	Strongly disagree	Strongly disagree	Strongly disagree	Strongly disagree	Strongly disagree	Strongly disagree	Strongly disagree	Disagree	Disagree	Disagree	Strongly disagree	Strongly disagree	Strongly agree	Strongly agree	Strongly disagree	Strongly disagree	Strongly disagree	Strongly agree	Strongly agree	Strongly agree	Strongly agree	4	4	5	5
124	22	male	student	no i do not have any dietary exclusion	high school	omnivor	I eat red meat	I eat poultry	I eat fish	I eat dairy	I eat egg	I generally eat all of these food groups	Agree	Agree	Agree	Agree	Agree	Somewhat disagree	Neither agree nor disagree	Neither agree nor disagree	Disagree	Somewhat disagree	Disagree	Disagree	Disagree	Strongly disagree	Strongly disagree	Strongly disagree	Strongly disagree	Strongly disagree	Disagree	Disagree	Disagree	Disagree	Disagree	Somewhat disagree	Somewhat disagree	Neither agree nor disagree	Neither agree nor disagree	Strongly disagree	Disagree	Neither agree nor disagree	Disagree	Agree	Strongly agree	6	6	6	6
125	23	male	student	no i do not have any dietary exclusion	high school	omnivor	I eat red meat	I eat poultry	I eat fish	I eat dairy	I eat egg	I generally eat all of these food groups	Neither agree nor disagree	Somewhat agree	Agree	Neither agree nor disagree	Neither agree nor disagree	Somewhat disagree	Disagree	Disagree	Somewhat disagree	Disagree	Somewhat disagree	Strongly disagree	Disagree	Strongly disagree	Disagree	Strongly disagree	Somewhat disagree	Strongly disagree	Strongly disagree	Strongly disagree	Strongly disagree	Strongly disagree	Strongly disagree	Strongly disagree	Strongly disagree	Agree	Strongly disagree	Strongly disagree	Strongly disagree	Somewhat disagree	Somewhat disagree	Strongly agree	Strongly agree	4	5	6	4
126	27	female	government employee	no i do not have any dietary exclusion	bachelors degree	omnivor	I eat red meat	I eat poultry	I eat fish	I eat dairy	I eat egg	I generally eat all of these food groups	Somewhat disagree	Somewhat disagree	Somewhat disagree	Somewhat disagree	Somewhat disagree	Somewhat disagree	Somewhat disagree	Somewhat disagree	Somewhat disagree	Somewhat disagree	Somewhat disagree	Somewhat disagree	Somewhat disagree	Somewhat disagree	Somewhat disagree	Somewhat disagree	Somewhat disagree	Somewhat disagree	Somewhat disagree	Somewhat disagree	Somewhat disagree	Somewhat disagree	Somewhat disagree	Somewhat disagree	Somewhat disagree	Somewhat disagree	Somewhat disagree	Somewhat disagree	Somewhat disagree	Somewhat disagree	Somewhat disagree	Somewhat disagree	Strongly agree	3	3	3	3
127	54	male	government employee	no i do not have any dietary exclusion	high school	omnivor	I eat red meat	I eat poultry	I eat fish	I eat dairy	I eat egg	I generally eat all of these food groups	Strongly disagree	Strongly disagree	Strongly disagree	Disagree	Disagree	Strongly disagree	Disagree	Disagree	Disagree	Strongly disagree	Strongly disagree	Disagree	Strongly disagree	Disagree	Disagree	Disagree	Strongly disagree	Strongly disagree	Strongly disagree	Strongly disagree	Disagree	Strongly disagree	Disagree	Strongly disagree	Disagree	Strongly disagree	Strongly disagree	Disagree	Strongly disagree	Disagree	Disagree	Strongly disagree	Strongly agree	1	1	1	2
128	46	male	government employee	no i do not have any dietary exclusion	bachelors degree	omnivor	I eat red meat	I eat poultry	I eat fish	I eat dairy	I eat egg	I generally eat all of these food groups	Strongly agree	Strongly agree	Somewhat agree	Strongly agree	Agree	Agree	Agree	Agree	Agree	Agree	Agree	Agree	Agree	Somewhat agree	Somewhat agree	Agree	Somewhat agree	Somewhat agree	Strongly agree	Agree	Agree	Somewhat agree	Somewhat agree	Somewhat agree	Strongly agree	Strongly agree	Strongly agree	Strongly agree	Strongly agree	Strongly agree	Strongly agree	Strongly agree	Strongly agree	7	7	5	7
129	30	male	government employee	no i do not have any dietary exclusion	bachelors degree	omnivor	I eat red meat	I eat poultry	I eat fish	I eat dairy	I eat egg	I generally eat all of these food groups	Strongly agree	Strongly agree	Strongly agree	Strongly agree	Strongly agree	Strongly disagree	Strongly agree	Strongly disagree	Strongly disagree	Strongly disagree	Strongly disagree	Strongly disagree	Strongly disagree	Strongly disagree	Strongly disagree	Strongly disagree	Strongly disagree	Strongly disagree	Strongly disagree	Strongly disagree	Strongly disagree	Strongly disagree	Strongly disagree	Strongly disagree	Strongly agree	Strongly disagree	Strongly disagree	Strongly disagree	Strongly disagree	Strongly agree	Strongly agree	Strongly agree	Strongly agree	7	7	7	7
130	28	male	government employee	no i do not have any dietary exclusion	bachelors degree	omnivor	I eat red meat	I eat poultry	I eat fish	I eat dairy	I eat egg	I generally eat all of these food groups	Agree	Agree	Agree	Agree	Agree	Agree	Agree	Agree	Agree	Agree	Agree	Agree	Agree	Agree	Agree	Agree	Agree	Agree	Agree	Agree	Agree	Agree	Agree	Agree	Agree	Agree	Agree	Agree	Agree	Agree	Agree	Agree	Strongly agree	6	6	6	6
131	27	male	government employee	no i do not have any dietary exclusion	bachelors degree	omnivor	I eat red meat	I eat poultry	I eat fish	I eat dairy	I eat egg	I generally eat all of these food groups	Strongly agree	Strongly agree	Strongly agree	Strongly agree	Strongly agree	Strongly agree	Strongly agree	Strongly agree	Strongly agree	Strongly agree	Strongly agree	Strongly agree	Strongly agree	Strongly agree	Strongly agree	Strongly agree	Strongly agree	Strongly agree	Strongly agree	Strongly agree	Strongly agree	Strongly agree	Strongly agree	Strongly agree	Strongly agree	Strongly agree	Strongly agree	Strongly agree	Strongly agree	Strongly agree	Strongly agree	Strongly agree	Strongly agree	7	7	7	7
132	29	female	housewife	no i do not have any dietary exclusion	bachelors degree	omnivor	I eat red meat	I eat poultry	I eat fish	I eat dairy	I eat egg	I generally eat all of these food groups	Agree	Agree	Agree	Agree	Agree	Strongly disagree	Strongly disagree	Strongly disagree	Strongly disagree	Strongly disagree	Strongly disagree	Strongly disagree	Strongly disagree	Strongly disagree	Strongly disagree	Strongly disagree	Strongly disagree	Strongly disagree	Strongly disagree	Strongly disagree	Strongly disagree	Strongly disagree	Strongly disagree	Strongly disagree	Strongly disagree	Neither agree nor disagree	Disagree	Disagree	Disagree	Agree	Agree	Neither agree nor disagree	Strongly agree	6	6	6	6
133	22	male	student	no i do not have any dietary exclusion	bachelors degree	omnivor	I eat red meat	I eat poultry	I eat fish	I eat dairy	I eat egg	I generally eat all of these food groups	Strongly agree	Strongly agree	Strongly agree	Strongly agree	Strongly agree	Strongly agree	Strongly agree	Strongly agree	Strongly disagree	Strongly disagree	Strongly disagree	Strongly agree	Strongly agree	Strongly agree	Strongly agree	Strongly agree	Strongly agree	Strongly agree	Strongly agree	Strongly agree	Strongly agree	Strongly disagree	Strongly disagree	Strongly agree	Strongly disagree	Strongly disagree	Strongly disagree	Strongly disagree	Strongly agree	Agree	Strongly agree	Agree	Strongly agree	7	7	7	7
134	22	female	student	no i do not have any dietary exclusion	bachelors degree	omnivor	I eat red meat	I eat poultry	I eat fish	I eat dairy	I eat egg	I generally eat all of these food groups	Disagree	Disagree	Disagree	Disagree	Disagree	Disagree	Disagree	Disagree	Disagree	Disagree	Disagree	Disagree	Disagree	Disagree	Disagree	Disagree	Disagree	Disagree	Disagree	Disagree	Disagree	Disagree	Disagree	Disagree	Disagree	Disagree	Disagree	Disagree	Disagree	Disagree	Disagree	Disagree	Agree	2	2	2	2
135	37	female	government employee	no i do not have any dietary exclusion	bachelors degree	omnivor	I eat red meat	I eat poultry	I eat fish	I eat dairy	I eat egg	I generally eat all of these food groups	Agree	Disagree	Disagree	Strongly disagree	Strongly disagree	Strongly disagree	Strongly disagree	Strongly disagree	Agree	Agree	Agree	Strongly disagree	Strongly disagree	Strongly disagree	Strongly disagree	Strongly disagree	Strongly disagree	Strongly disagree	Strongly disagree	Strongly disagree	Strongly disagree	Disagree	Disagree	Disagree	Disagree	Disagree	Disagree	Disagree	Disagree	Agree	Agree	Agree	Strongly agree	6	2	2	1
136	23	male	worker	no i do not have any dietary exclusion	high school	omnivor	I eat red meat	I eat poultry	I eat fish	I eat dairy	I eat egg	I generally eat all of these food groups	Somewhat agree	Somewhat agree	Somewhat agree	Neither agree nor disagree	Neither agree nor disagree	Somewhat agree	Somewhat agree	Somewhat agree	Somewhat agree	Somewhat agree	Somewhat agree	Somewhat agree	Neither agree nor disagree	Neither agree nor disagree	Neither agree nor disagree	Neither agree nor disagree	Neither agree nor disagree	Strongly disagree	Disagree	Disagree	Disagree	Disagree	Somewhat disagree	Somewhat disagree	Somewhat disagree	Somewhat disagree	Somewhat disagree	Somewhat disagree	Somewhat disagree	Somewhat disagree	Somewhat disagree	Somewhat disagree	Strongly agree	5	5	5	4
137	24	male	student	no i do not have any dietary exclusion	bachelors degree	omnivor	I eat red meat	I eat poultry	I eat fish	I eat dairy	I eat egg	I generally eat all of these food groups	Somewhat agree	Somewhat agree	Somewhat agree	Somewhat agree	Somewhat agree	Neither agree nor disagree	Somewhat agree	Neither agree nor disagree	Somewhat agree	Neither agree nor disagree	Somewhat agree	Neither agree nor disagree	Somewhat agree	Neither agree nor disagree	Neither agree nor disagree	Somewhat agree	Somewhat agree	Neither agree nor disagree	Somewhat agree	Somewhat agree	Neither agree nor disagree	Somewhat agree	Somewhat agree	Somewhat agree	Somewhat agree	Somewhat agree	Somewhat agree	Somewhat agree	Somewhat agree	Somewhat agree	Somewhat agree	Neither agree nor disagree	Strongly agree	5	5	5	5
138	23	male	student	no i do not have any dietary exclusion	high school	omnivor	I eat red meat	I eat poultry	I eat fish	I eat dairy	I eat egg	I generally eat all of these food groups	Neither agree nor disagree	Somewhat agree	Somewhat agree	Somewhat agree	Somewhat agree	Disagree	Disagree	Disagree	Disagree	Disagree	Disagree	Disagree	Disagree	Disagree	Disagree	Disagree	Somewhat disagree	Strongly disagree	Disagree	Disagree	Disagree	Disagree	Disagree	Disagree	Disagree	Neither agree nor disagree	Disagree	Somewhat disagree	Somewhat disagree	Strongly agree	Strongly agree	Agree	Agree	4	5	5	5
139	23	male	worker	no i do not have any dietary exclusion	bachelors degree	omnivor	I eat red meat	I eat poultry	I eat fish	I eat dairy	I eat egg	I generally eat all of these food groups	Strongly agree	Strongly agree	Strongly agree	Strongly agree	Strongly agree	Strongly disagree	Disagree	Disagree	Strongly disagree	Somewhat disagree	Strongly disagree	Somewhat disagree	Disagree	Disagree	Disagree	Strongly disagree	Disagree	Strongly disagree	Strongly agree	Agree	Agree	Agree	Somewhat agree	Agree	Strongly agree	Strongly agree	Strongly agree	Somewhat disagree	Strongly agree	Agree	Agree	Strongly disagree	Strongly agree	7	7	7	7
140	23	female	student	no i do not have any dietary exclusion	bachelors degree	omnivor	I eat red meat	I eat poultry	I eat fish	I eat dairy	I eat egg	I generally eat all of these food groups	Strongly agree	Strongly agree	Agree	Strongly agree	Strongly agree	Strongly agree	Strongly agree	Agree	Strongly agree	Strongly agree	Neither agree nor disagree	Disagree	Disagree	Disagree	Strongly disagree	Somewhat disagree	Somewhat disagree	Disagree	Strongly agree	Strongly agree	Strongly agree	Strongly agree	Strongly agree	Strongly agree	Strongly agree	Strongly agree	Strongly agree	Neither agree nor disagree	Strongly agree	Strongly agree	Somewhat agree	Agree	Strongly agree	7	7	6	7
141	26	female	government employee	no i do not have any dietary exclusion	bachelors degree	omnivor	I eat red meat	I eat poultry	I eat fish	I eat dairy	I eat egg	I generally eat all of these food groups	Agree	Agree	Agree	Agree	Agree	Agree	Agree	Agree	Neither agree nor disagree	Neither agree nor disagree	Neither agree nor disagree	Neither agree nor disagree	Neither agree nor disagree	Neither agree nor disagree	Neither agree nor disagree	Neither agree nor disagree	Neither agree nor disagree	Neither agree nor disagree	Somewhat agree	Agree	Neither agree nor disagree	Somewhat agree	Somewhat agree	Somewhat agree	Somewhat agree	Somewhat agree	Somewhat agree	Somewhat agree	Somewhat agree	Somewhat agree	Somewhat agree	Strongly agree	Strongly agree	6	6	6	6
142	22	male	self-employed	no i do not have any dietary exclusion	masters degree	omnivor	I eat red meat	I eat poultry	I eat fish	I eat dairy	I eat egg	I generally eat all of these food groups	Somewhat agree	Somewhat agree	Strongly agree	Agree	Agree	Agree	Strongly agree	Strongly agree	Somewhat disagree	Somewhat disagree	Strongly disagree	Strongly disagree	Strongly disagree	Strongly disagree	Strongly disagree	Strongly disagree	Strongly disagree	Strongly disagree	Disagree	Neither agree nor disagree	Disagree	Strongly disagree	Strongly disagree	Agree	Strongly disagree	Agree	Somewhat disagree	Neither agree nor disagree	Agree	Agree	Strongly agree	Strongly agree	Strongly agree	5	5	7	6
143	24	female	student	no i do not have any dietary exclusion	high school	omnivor	I eat red meat	I eat poultry	I eat fish	I eat dairy	I eat egg	I generally eat all of these food groups	Agree	Strongly agree	Agree	Agree	Agree	Disagree	Agree	Disagree	Disagree	Disagree	Disagree	Disagree	Disagree	Disagree	Disagree	Disagree	Disagree	Disagree	Disagree	Somewhat disagree	Somewhat disagree	Somewhat disagree	Disagree	Disagree	Agree	Agree	Disagree	Strongly disagree	Strongly disagree	Strongly agree	Strongly agree	Strongly agree	Agree	6	7	6	6
144	23	female	student	no i do not have any dietary exclusion	bachelors degree	omnivor	I eat red meat	I eat poultry	I eat fish	I eat dairy	I eat egg	I generally eat all of these food groups	Neither agree nor disagree	Neither agree nor disagree	Agree	Somewhat agree	Somewhat agree	Strongly disagree	Agree	Disagree	Strongly disagree	Strongly disagree	Strongly disagree	Strongly disagree	Strongly disagree	Strongly disagree	Strongly disagree	Strongly disagree	Strongly disagree	Strongly disagree	Strongly disagree	Disagree	Disagree	Strongly disagree	Strongly disagree	Somewhat disagree	Strongly agree	Somewhat agree	Strongly disagree	Strongly disagree	Strongly disagree	Strongly agree	Strongly agree	Strongly agree	Agree	4	4	6	5
145	23	male	student	no i do not have any dietary exclusion	high school	omnivor	I eat red meat	I eat poultry	I eat fish	I eat dairy	I eat egg	I generally eat all of these food groups	Strongly disagree	Strongly disagree	Strongly disagree	Strongly disagree	Strongly disagree	Strongly disagree	Strongly disagree	Strongly disagree	Strongly disagree	Strongly disagree	Strongly disagree	Strongly disagree	Disagree	Strongly disagree	Strongly disagree	Strongly disagree	Strongly disagree	Strongly disagree	Strongly disagree	Strongly disagree	Strongly disagree	Strongly disagree	Strongly disagree	Strongly disagree	Strongly disagree	Strongly disagree	Strongly disagree	Strongly disagree	Strongly disagree	Strongly disagree	Strongly disagree	Strongly disagree	Strongly agree	1	1	1	1
146	22	female	student	no i do not have any dietary exclusion	high school	omnivor	I eat red meat	I eat poultry	I eat fish	I eat dairy	I eat egg	I generally eat all of these food groups	Agree	Somewhat agree	Agree	Somewhat agree	Neither agree nor disagree	Strongly disagree	Disagree	Strongly disagree	Strongly disagree	Disagree	Strongly disagree	Strongly disagree	Strongly disagree	Strongly disagree	Strongly disagree	Strongly disagree	Strongly disagree	Strongly disagree	Agree	Neither agree nor disagree	Strongly disagree	Strongly disagree	Strongly disagree	Somewhat disagree	Disagree	Neither agree nor disagree	Strongly disagree	Strongly disagree	Strongly disagree	Strongly agree	Strongly agree	Strongly agree	Agree	6	5	6	5
147	43	female	housewife	no i do not have any dietary exclusion	high school	omnivor	I eat red meat	I eat poultry	I eat fish	I eat dairy	I eat egg	I generally eat all of these food groups	Agree	Somewhat disagree	Strongly disagree	Strongly disagree	Strongly disagree	Strongly disagree	Strongly disagree	Strongly disagree	Strongly disagree	Strongly disagree	Strongly disagree	Strongly disagree	Strongly disagree	Strongly disagree	Strongly disagree	Strongly disagree	Strongly disagree	Strongly disagree	Strongly disagree	Strongly disagree	Strongly disagree	Strongly disagree	Strongly disagree	Strongly disagree	Strongly disagree	Strongly disagree	Strongly disagree	Strongly disagree	Strongly disagree	Strongly disagree	Strongly disagree	Strongly disagree	Strongly agree	6	3	1	1
148	21	female	student	no i do not have any dietary exclusion	high school	omnivor	I eat red meat	I eat poultry	I eat fish	I eat dairy	I eat egg	I generally eat all of these food groups	Somewhat agree	Somewhat agree	Somewhat agree	Somewhat agree	Agree	Strongly disagree	Somewhat agree	Somewhat agree	Strongly disagree	Strongly disagree	Strongly disagree	Disagree	Strongly disagree	Somewhat disagree	Strongly disagree	Strongly disagree	Somewhat agree	Somewhat agree	Somewhat agree	Agree	Strongly disagree	Neither agree nor disagree	Strongly disagree	Somewhat agree	Agree	Agree	Agree	Agree	Strongly agree	Strongly agree	Strongly disagree	Strongly disagree	Strongly disagree	5	5	5	5
149	26	female	worker	no i do not have any dietary exclusion	bachelors degree	omnivor	I eat red meat	I eat poultry	I eat fish	I eat dairy	I eat egg	I generally eat all of these food groups	Agree	Agree	Agree	Agree	Agree	Agree	Agree	Agree	Agree	Agree	Agree	Agree	Agree	Agree	Agree	Agree	Agree	Agree	Agree	Agree	Agree	Agree	Agree	Agree	Agree	Agree	Agree	Agree	Agree	Agree	Agree	Agree	Agree	6	6	6	6
150	22	female	student	no i do not have any dietary exclusion	high school	omnivor	I eat red meat	I eat poultry	I eat fish	I eat dairy	I eat egg	I generally eat all of these food groups	Agree	Agree	Neither agree nor disagree	Agree	Somewhat agree	Neither agree nor disagree	Somewhat agree	Neither agree nor disagree	Somewhat disagree	Neither agree nor disagree	Somewhat disagree	Disagree	Disagree	Disagree	Disagree	Disagree	Disagree	Disagree	Neither agree nor disagree	Neither agree nor disagree	Neither agree nor disagree	Neither agree nor disagree	Neither agree nor disagree	Neither agree nor disagree	Somewhat disagree	Neither agree nor disagree	Neither agree nor disagree	Disagree	Disagree	Neither agree nor disagree	Neither agree nor disagree	Neither agree nor disagree	Neither agree nor disagree	6	6	4	6
151	21	female	student	no i do not have any dietary exclusion	high school	omnivor	I eat red meat	I eat poultry	I eat fish	I eat dairy	I eat egg	I generally eat all of these food groups	Strongly agree	Somewhat disagree	Agree	Agree	Agree	Agree	Agree	Agree	Strongly disagree	Strongly disagree	Strongly disagree	Neither agree nor disagree	Agree	Disagree	Disagree	Agree	Agree	Strongly disagree	Strongly disagree	Strongly disagree	Disagree	Strongly disagree	Strongly disagree	Strongly disagree	Strongly disagree	Agree	Strongly disagree	Strongly disagree	Strongly disagree	Strongly disagree	Strongly agree	Somewhat agree	Agree	7	3	6	6
152	22	female	student	no i do not have any dietary exclusion	high school	omnivor	I eat red meat	I eat poultry	I eat fish	I eat dairy	I eat egg	I generally eat all of these food groups	Somewhat agree	Somewhat agree	Somewhat agree	Somewhat agree	Somewhat agree	Somewhat agree	Somewhat agree	Somewhat agree	Somewhat agree	Somewhat agree	Somewhat agree	Somewhat agree	Somewhat agree	Somewhat agree	Somewhat agree	Somewhat agree	Somewhat agree	Somewhat agree	Somewhat agree	Somewhat agree	Somewhat agree	Somewhat agree	Somewhat agree	Somewhat agree	Somewhat agree	Somewhat agree	Somewhat agree	Somewhat agree	Somewhat agree	Somewhat agree	Agree	Somewhat agree	Agree	5	5	5	5
153	24	female	self-employed	no i do not have any dietary exclusion	bachelors degree	omnivor	I eat red meat	I eat poultry	I eat fish	I eat dairy	I eat egg	I generally eat all of these food groups	Agree	Agree	Agree	Neither agree nor disagree	Neither agree nor disagree	Neither agree nor disagree	Agree	Somewhat agree	Agree	Agree	Agree	Neither agree nor disagree	Neither agree nor disagree	Neither agree nor disagree	Neither agree nor disagree	Neither agree nor disagree	Agree	Neither agree nor disagree	Neither agree nor disagree	Neither agree nor disagree	Neither agree nor disagree	Neither agree nor disagree	Neither agree nor disagree	Agree	Agree	Agree	Agree	Agree	Neither agree nor disagree	Neither agree nor disagree	Somewhat agree	Agree	Agree	6	6	6	4
154	22	male	student	no i do not have any dietary exclusion	high school	omnivor	I eat red meat	I eat poultry	I eat fish	I eat dairy	I eat egg	I generally eat all of these food groups	Somewhat agree	Agree	Agree	Agree	Agree	Somewhat agree	Neither agree nor disagree	Neither agree nor disagree	Agree	Agree	Agree	Neither agree nor disagree	Neither agree nor disagree	Neither agree nor disagree	Neither agree nor disagree	Neither agree nor disagree	Neither agree nor disagree	Neither agree nor disagree	Neither agree nor disagree	Neither agree nor disagree	Neither agree nor disagree	Neither agree nor disagree	Neither agree nor disagree	Neither agree nor disagree	Neither agree nor disagree	Neither agree nor disagree	Neither agree nor disagree	Neither agree nor disagree	Neither agree nor disagree	Neither agree nor disagree	Neither agree nor disagree	Neither agree nor disagree	Neither agree nor disagree	5	6	6	6
155	21	female	student	no i do not have any dietary exclusion	high school	omnivor	I eat red meat	I eat poultry	I eat fish	I eat dairy	I eat egg	I generally eat all of these food groups	Agree	Neither agree nor disagree	Somewhat agree	Somewhat agree	Somewhat agree	Somewhat agree	Somewhat disagree	Somewhat agree	Somewhat disagree	Disagree	Strongly disagree	Strongly disagree	Strongly disagree	Strongly disagree	Strongly disagree	Strongly disagree	Strongly disagree	Strongly disagree	Disagree	Disagree	Strongly disagree	Strongly disagree	Strongly disagree	Strongly disagree	Strongly agree	Agree	Agree	Strongly disagree	Strongly disagree	Strongly disagree	Strongly disagree	Strongly disagree	Strongly disagree	6	4	5	5
156	22	female	student	no i do not have any dietary exclusion	bachelors degree	omnivor	I eat red meat	I eat poultry	I eat fish	I eat dairy	I eat egg	I generally eat all of these food groups	Strongly disagree	Strongly disagree	Neither agree nor disagree	Strongly disagree	Strongly disagree	Strongly disagree	Strongly disagree	Strongly disagree	Strongly disagree	Neither agree nor disagree	Strongly disagree	Strongly disagree	Strongly disagree	Strongly disagree	Strongly disagree	Strongly disagree	Strongly disagree	Strongly disagree	Strongly disagree	Strongly disagree	Strongly disagree	Strongly disagree	Strongly disagree	Strongly disagree	Strongly disagree	Strongly disagree	Strongly disagree	Strongly disagree	Strongly disagree	Strongly disagree	Agree	Agree	Strongly agree	1	1	4	1
157	24	female	student	no i do not have any dietary exclusion	high school	omnivor	I eat red meat	I eat poultry	I eat fish	I eat dairy	I eat egg	I generally eat all of these food groups	Agree	Agree	Strongly agree	Agree	Agree	Strongly disagree	Strongly disagree	Strongly disagree	Disagree	Disagree	Strongly disagree	Strongly disagree	Disagree	Strongly disagree	Strongly disagree	Strongly disagree	Strongly disagree	Strongly disagree	Strongly disagree	Strongly disagree	Strongly disagree	Strongly disagree	Strongly disagree	Strongly disagree	Agree	Strongly disagree	Agree	Strongly disagree	Strongly disagree	Disagree	Disagree	Disagree	Strongly agree	6	6	7	6
158	28	female	student	no i do not have any dietary exclusion	high school	omnivor	I eat red meat	I eat poultry	I eat fish	I eat dairy	I eat egg	I generally eat all of these food groups	Somewhat agree	Strongly disagree	Strongly disagree	Disagree	Disagree	Disagree	Disagree	Disagree	Disagree	Disagree	Strongly disagree	Strongly disagree	Strongly disagree	Strongly disagree	Strongly disagree	Strongly disagree	Disagree	Strongly disagree	Disagree	Disagree	Somewhat agree	Somewhat agree	Somewhat agree	Strongly agree	Strongly agree	Agree	Agree	Strongly disagree	Strongly disagree	Strongly agree	Agree	Agree	Somewhat agree	5	1	1	2
159	28	female	unemployed	no i do not have any dietary exclusion	bachelors degree	omnivor	I eat red meat	I eat poultry	I eat fish	I eat dairy	I eat egg	I generally eat all of these food groups	Agree	Agree	Somewhat agree	Somewhat agree	Somewhat agree	Somewhat disagree	Neither agree nor disagree	Somewhat disagree	Disagree	Disagree	Disagree	Disagree	Disagree	Disagree	Disagree	Disagree	Disagree	Disagree	Neither agree nor disagree	Somewhat agree	Somewhat disagree	Somewhat disagree	Neither agree nor disagree	Somewhat agree	Neither agree nor disagree	Somewhat agree	Agree	Agree	Somewhat disagree	Somewhat disagree	Disagree	Disagree	Disagree	6	6	5	5
160	25	female	government employee	no i do not have any dietary exclusion	bachelors degree	omnivor	I eat red meat	I eat poultry	I eat fish	I eat dairy	I eat egg	I generally eat all of these food groups	Agree	Agree	Agree	Agree	Agree	Agree	Agree	Agree	Agree	Agree	Agree	Agree	Agree	Agree	Agree	Agree	Agree	Agree	Agree	Agree	Agree	Agree	Agree	Agree	Agree	Agree	Agree	Agree	Agree	Agree	Agree	Agree	Agree	6	6	6	6
161	30	male	government employee	no i do not have any dietary exclusion	bachelors degree	omnivor	I eat red meat	I eat poultry	I eat fish	I eat dairy	I eat egg	I generally eat all of these food groups	Disagree	Disagree	Strongly disagree	Disagree	Somewhat disagree	Disagree	Somewhat disagree	Disagree	Disagree	Somewhat disagree	Disagree	Somewhat disagree	Disagree	Somewhat disagree	Disagree	Somewhat disagree	Somewhat disagree	Somewhat disagree	Disagree	Somewhat disagree	Somewhat disagree	Disagree	Somewhat disagree	Somewhat disagree	Disagree	Somewhat disagree	Disagree	Somewhat disagree	Disagree	Somewhat disagree	Disagree	Disagree	Somewhat disagree	2	2	1	2
162	54	female	retired	no i do not have any dietary exclusion	bachelors degree	omnivor	I eat red meat	I eat poultry	I eat fish	I eat dairy	I eat egg	I generally eat all of these food groups	Disagree	Disagree	Disagree	Disagree	Disagree	Disagree	Disagree	Disagree	Disagree	Disagree	Disagree	Strongly disagree	Strongly disagree	Strongly disagree	Strongly disagree	Strongly disagree	Disagree	Strongly disagree	Strongly disagree	Disagree	Disagree	Disagree	Disagree	Disagree	Disagree	Disagree	Disagree	Disagree	Strongly disagree	Strongly disagree	Disagree	Disagree	Disagree	2	2	2	2
163	23	female	student	no i do not have any dietary exclusion	high school	omnivor	I eat red meat	I eat poultry	I eat fish	I eat dairy	I eat egg	I generally eat all of these food groups	Neither agree nor disagree	Disagree	Disagree	Disagree	Disagree	Strongly disagree	Disagree	Disagree	Disagree	Disagree	Disagree	Disagree	Disagree	Disagree	Disagree	Disagree	Disagree	Disagree	Neither agree nor disagree	Neither agree nor disagree	Neither agree nor disagree	Disagree	Disagree	Disagree	Disagree	Agree	Strongly agree	Strongly disagree	Strongly disagree	Somewhat agree	Strongly agree	Strongly agree	Strongly agree	4	2	2	2
164	20	female	student	no i do not have any dietary exclusion	bachelors degree	omnivor	I eat red meat	I eat poultry	I eat fish	I eat dairy	I eat egg	I generally eat all of these food groups	Agree	Strongly agree	Strongly agree	Strongly agree	Strongly agree	Somewhat agree	Strongly agree	Agree	Disagree	Disagree	Strongly disagree	Strongly disagree	Strongly disagree	Strongly disagree	Strongly disagree	Strongly disagree	Disagree	Strongly disagree	Disagree	Agree	Neither agree nor disagree	Somewhat agree	Neither agree nor disagree	Neither agree nor disagree	Strongly agree	Strongly agree	Strongly agree	Strongly agree	Strongly agree	Strongly agree	Disagree	Disagree	Disagree	6	7	7	7
165	21	female	student	no i do not have any dietary exclusion	high school	omnivor	I eat red meat	I eat poultry	I eat fish	I eat dairy	I eat egg	I generally eat all of these food groups	Agree	Agree	Strongly agree	Strongly agree	Strongly agree	Somewhat agree	Agree	Agree	Disagree	Disagree	Strongly disagree	Strongly disagree	Strongly disagree	Strongly disagree	Strongly disagree	Strongly disagree	Strongly disagree	Strongly disagree	Strongly disagree	Strongly disagree	Disagree	Strongly disagree	Strongly disagree	Strongly disagree	Agree	Agree	Somewhat agree	Somewhat agree	Strongly disagree	Disagree	Strongly agree	Agree	Agree	6	6	7	7
166	60	female	retired	no i do not have any dietary exclusion	high school	omnivor	I eat red meat	I eat poultry	I eat fish	I eat dairy	I eat egg	I generally eat all of these food groups	Disagree	Disagree	Disagree	Disagree	Disagree	Disagree	Disagree	Disagree	Disagree	Disagree	Disagree	Disagree	Disagree	Disagree	Disagree	Disagree	Disagree	Disagree	Disagree	Disagree	Disagree	Disagree	Disagree	Disagree	Disagree	Disagree	Disagree	Disagree	Disagree	Disagree	Disagree	Disagree	Disagree	2	2	2	2
167	50	female	government employee	no i do not have any dietary exclusion	bachelors degree	omnivor	I eat red meat	I eat poultry	I eat fish	I eat dairy	I eat egg	I generally eat all of these food groups	Strongly agree	Strongly agree	Strongly agree	Strongly agree	Strongly agree	Strongly agree	Strongly agree	Strongly agree	Strongly agree	Strongly agree	Strongly agree	Strongly agree	Agree	Strongly agree	Agree	Strongly agree	Agree	Strongly agree	Strongly agree	Strongly agree	Agree	Strongly agree	Strongly agree	Agree	Strongly agree	Strongly agree	Strongly agree	Agree	Agree	Strongly agree	Strongly agree	Agree	Agree	7	7	7	7
168	58	female	retired	no i do not have any dietary exclusion	masters degree	omnivor	I eat red meat	I eat poultry	I eat fish	I eat dairy	I eat egg	I generally eat all of these food groups	Agree	Strongly agree	Strongly agree	Strongly agree	Strongly agree	Strongly disagree	Strongly disagree	Strongly disagree	Strongly disagree	Strongly agree	Strongly disagree	Strongly disagree	Strongly disagree	Strongly disagree	Strongly disagree	Strongly disagree	Strongly disagree	Strongly disagree	Strongly disagree	Strongly agree	Strongly disagree	Strongly agree	Strongly agree	Strongly agree	Strongly agree	Strongly agree	Strongly agree	Strongly agree	Strongly disagree	Strongly disagree	Strongly agree	Strongly disagree	Strongly disagree	6	7	7	7
169	60	female	government employee	no i do not have any dietary exclusion	masters degree	omnivor	I eat red meat	I eat poultry	I eat fish	I eat dairy	I eat egg	I generally eat all of these food groups	Agree	Disagree	Disagree	Disagree	Somewhat agree	Agree	Agree	Somewhat agree	Neither agree nor disagree	Neither agree nor disagree	Neither agree nor disagree	Neither agree nor disagree	Neither agree nor disagree	Neither agree nor disagree	Neither agree nor disagree	Neither agree nor disagree	Neither agree nor disagree	Somewhat disagree	Agree	Strongly agree	Agree	Agree	Agree	Agree	Strongly agree	Strongly agree	Strongly agree	Agree	Agree	Agree	Agree	Agree	Agree	6	2	2	2
170	59	female	retired	no i do not have any dietary exclusion	bachelors degree	omnivor	I eat red meat	I eat poultry	I eat fish	I eat dairy	I eat egg	I generally eat all of these food groups	Disagree	Disagree	Disagree	Disagree	Disagree	Disagree	Disagree	Disagree	Disagree	Disagree	Disagree	Disagree	Disagree	Disagree	Disagree	Disagree	Disagree	Disagree	Disagree	Disagree	Disagree	Disagree	Disagree	Disagree	Disagree	Disagree	Strongly disagree	Disagree	Disagree	Disagree	Strongly disagree	Disagree	Strongly disagree	2	2	2	2
171	44	female	government employee	no i do not have any dietary exclusion	masters degree	omnivor	I eat red meat	I eat poultry	I eat fish	I eat dairy	I eat egg	I generally eat all of these food groups	Agree	Agree	Agree	Somewhat agree	Somewhat agree	Disagree	Somewhat disagree	Disagree	Disagree	Somewhat disagree	Somewhat disagree	Strongly disagree	Strongly disagree	Strongly disagree	Strongly disagree	Strongly disagree	Strongly disagree	Strongly disagree	Disagree	Disagree	Disagree	Somewhat disagree	Disagree	Disagree	Agree	Somewhat agree	Strongly agree	Neither agree nor disagree	Strongly disagree	Strongly disagree	Neither agree nor disagree	Neither agree nor disagree	Neither agree nor disagree	6	6	6	5
172	61	female	self-employed	no i do not have any dietary exclusion	high school	omnivor	I eat red meat	I eat poultry	I eat fish	I eat dairy	I eat egg	I generally eat all of these food groups	Strongly disagree	Strongly disagree	Disagree	Disagree	Disagree	Disagree	Disagree	Strongly disagree	Disagree	Strongly disagree	Disagree	Disagree	Disagree	Disagree	Disagree	Disagree	Disagree	Disagree	Strongly disagree	Disagree	Strongly disagree	Disagree	Strongly disagree	Strongly disagree	Strongly disagree	Strongly disagree	Strongly disagree	Disagree	Disagree	Strongly disagree	Strongly disagree	Disagree	Strongly disagree	1	1	2	2
173	50	male	self-employed	no i do not have any dietary exclusion	phd	omnivor	I eat red meat	I eat poultry	I eat fish	I eat dairy	I eat egg	I generally eat all of these food groups	Agree	Agree	Somewhat agree	Somewhat agree	Somewhat agree	Neither agree nor disagree	Neither agree nor disagree	Neither agree nor disagree	Strongly disagree	Strongly disagree	Neither agree nor disagree	Strongly disagree	Strongly disagree	Strongly disagree	Strongly disagree	Strongly disagree	Strongly disagree	Strongly disagree	Strongly disagree	Strongly disagree	Strongly disagree	Strongly disagree	Strongly disagree	Strongly disagree	Somewhat agree	Somewhat agree	Somewhat agree	Somewhat agree	Somewhat agree	Neither agree nor disagree	Strongly disagree	Disagree	Strongly disagree	6	6	5	5
174	54	female	government employee	no i do not have any dietary exclusion	bachelors degree	omnivor	I eat red meat	I eat poultry	I eat fish	I eat dairy	I eat egg	I generally eat all of these food groups	Agree	Agree	Agree	Somewhat agree	Somewhat agree	Disagree	Agree	Agree	Strongly disagree	Disagree	Disagree	Strongly disagree	Strongly disagree	Strongly disagree	Strongly disagree	Strongly disagree	Strongly disagree	Strongly disagree	Somewhat disagree	Somewhat disagree	Disagree	Disagree	Disagree	Strongly agree	Strongly agree	Strongly agree	Strongly agree	Strongly agree	Strongly disagree	Somewhat disagree	Agree	Agree	Somewhat disagree	6	6	6	5
175	57	female	retired	no i do not have any dietary exclusion	bachelors degree	omnivor	I eat red meat	I eat poultry	I eat fish	I eat dairy	I eat egg	I generally eat all of these food groups	Disagree	Disagree	Somewhat disagree	Neither agree nor disagree	Somewhat disagree	Disagree	Neither agree nor disagree	Disagree	Neither agree nor disagree	Strongly disagree	Disagree	Strongly disagree	Somewhat disagree	Disagree	Disagree	Somewhat disagree	Disagree	Somewhat disagree	Disagree	Somewhat disagree	Disagree	Somewhat disagree	Disagree	Strongly disagree	Disagree	Disagree	Strongly disagree	Disagree	Somewhat disagree	Strongly disagree	Disagree	Strongly disagree	Disagree	2	2	3	4
176	54	female	housewife	no i do not have any dietary exclusion	bachelors degree	omnivor	I eat red meat	I eat poultry	I eat fish	I eat dairy	I eat egg	I generally eat all of these food groups	Strongly agree	Strongly agree	Strongly agree	Strongly agree	Strongly agree	Disagree	Neither agree nor disagree	Strongly agree	Strongly agree	Agree	Disagree	Disagree	Disagree	Disagree	Disagree	Disagree	Disagree	Disagree	Disagree	Disagree	Somewhat disagree	Somewhat agree	Strongly agree	Strongly agree	Strongly agree	Strongly agree	Strongly agree	Somewhat agree	Neither agree nor disagree	Neither agree nor disagree	Neither agree nor disagree	Neither agree nor disagree	Somewhat disagree	7	7	7	7
177	57	female	government employee	no i do not have any dietary exclusion	bachelors degree	omnivor	I eat red meat	I eat poultry	I eat fish	I eat dairy	I eat egg	I generally eat all of these food groups	Strongly agree	Strongly agree	Agree	Strongly agree	Strongly agree	Somewhat agree	Agree	Strongly agree	Strongly disagree	Disagree	Strongly disagree	Strongly disagree	Strongly agree	Strongly agree	Strongly disagree	Disagree	Strongly disagree	Strongly disagree	Neither agree nor disagree	Disagree	Disagree	Disagree	Strongly disagree	Strongly agree	Strongly agree	Agree	Strongly agree	Agree	Disagree	Strongly disagree	Agree	Agree	Disagree	7	7	6	7
178	37	male	government employee	no i do not have any dietary exclusion	masters degree	omnivor	I eat red meat	I eat poultry	I eat fish	I eat dairy	I eat egg	I generally eat all of these food groups	Somewhat agree	Somewhat agree	Somewhat agree	Somewhat agree	Somewhat agree	Somewhat agree	Somewhat agree	Agree	Agree	Somewhat agree	Agree	Agree	Agree	Agree	Agree	Somewhat agree	Somewhat agree	Neither agree nor disagree	Somewhat agree	Agree	Agree	Somewhat agree	Somewhat agree	Agree	Agree	Somewhat agree	Agree	Agree	Agree	Agree	Somewhat agree	Somewhat agree	Agree	5	5	5	5
179	59	female	retired	no i do not have any dietary exclusion	bachelors degree	omnivor	I eat red meat	I eat poultry	I eat fish	I eat dairy	I eat egg	I generally eat all of these food groups	Disagree	Disagree	Disagree	Disagree	Disagree	Disagree	Disagree	Disagree	Disagree	Disagree	Disagree	Disagree	Disagree	Disagree	Disagree	Disagree	Disagree	Disagree	Disagree	Disagree	Disagree	Disagree	Disagree	Disagree	Somewhat disagree	Somewhat disagree	Disagree	Disagree	Disagree	Disagree	Somewhat agree	Neither agree nor disagree	Somewhat agree	2	2	2	2
180	56	female	self-employed	no i do not have any dietary exclusion	bachelors degree	omnivor	I eat red meat	I eat poultry	I eat fish	I eat dairy	I eat egg	I generally eat all of these food groups	Strongly agree	Strongly agree	Strongly agree	Strongly agree	Strongly agree	Somewhat agree	Strongly agree	Somewhat agree	Somewhat agree	Somewhat agree	Strongly disagree	Strongly disagree	Strongly disagree	Strongly disagree	Strongly disagree	Strongly disagree	Strongly disagree	Strongly disagree	Somewhat agree	Somewhat agree	Somewhat agree	Agree	Disagree	Disagree	Agree	Agree	Agree	Strongly disagree	Strongly disagree	Agree	Strongly agree	Strongly agree	Strongly agree	7	7	7	7
181	61	female	retired	no i do not have any dietary exclusion	bachelors degree	omnivor	I eat red meat	I eat poultry	I eat fish	I eat dairy	I eat egg	I generally eat all of these food groups	Somewhat disagree	Somewhat disagree	Disagree	Disagree	Disagree	Disagree	Disagree	Disagree	Strongly disagree	Strongly disagree	Strongly disagree	Strongly disagree	Strongly disagree	Strongly disagree	Strongly disagree	Strongly disagree	Strongly disagree	Strongly disagree	Disagree	Disagree	Disagree	Strongly disagree	Disagree	Neither agree nor disagree	Disagree	Disagree	Somewhat disagree	Somewhat disagree	Disagree	Disagree	Disagree	Disagree	Disagree	3	3	2	2
182	56	female	government employee	no i do not have any dietary exclusion	bachelors degree	omnivor	I eat red meat	I eat poultry	I eat fish	I eat dairy	I eat egg	I generally eat all of these food groups	Somewhat agree	Agree	Agree	Agree	Somewhat agree	Somewhat agree	Somewhat agree	Somewhat agree	Somewhat agree	Agree	Somewhat agree	Disagree	Disagree	Disagree	Disagree	Disagree	Disagree	Disagree	Disagree	Disagree	Disagree	Disagree	Disagree	Disagree	Somewhat agree	Somewhat agree	Somewhat agree	Disagree	Disagree	Strongly agree	Agree	Agree	Agree	5	6	6	6
183	21	female	student	no i do not have any dietary exclusion	high school	omnivor	I eat red meat	I eat poultry	I eat fish	I eat dairy	I eat egg	I generally eat all of these food groups	Somewhat agree	Somewhat agree	Somewhat agree	Neither agree nor disagree	Neither agree nor disagree	Neither agree nor disagree	Neither agree nor disagree	Strongly agree	Strongly disagree	Disagree	Neither agree nor disagree	Strongly disagree	Strongly disagree	Strongly disagree	Strongly disagree	Strongly disagree	Strongly disagree	Strongly disagree	Strongly disagree	Strongly disagree	Strongly disagree	Strongly disagree	Strongly disagree	Strongly disagree	Strongly disagree	Strongly disagree	Strongly disagree	Strongly disagree	Strongly agree	Strongly agree	Strongly disagree	Strongly disagree	Strongly disagree	5	5	5	4
184	34	female	housewife	no i do not have any dietary exclusion	bachelors degree	omnivor	I eat red meat	I eat poultry	I eat fish	I eat dairy	I eat egg	I generally eat all of these food groups	Somewhat agree	Somewhat agree	Somewhat agree	Neither agree nor disagree	Neither agree nor disagree	Neither agree nor disagree	Neither agree nor disagree	Neither agree nor disagree	Neither agree nor disagree	Neither agree nor disagree	Neither agree nor disagree	Neither agree nor disagree	Neither agree nor disagree	Neither agree nor disagree	Neither agree nor disagree	Neither agree nor disagree	Neither agree nor disagree	Strongly disagree	Strongly disagree	Strongly disagree	Strongly disagree	Strongly disagree	Strongly disagree	Strongly disagree	Strongly disagree	Strongly disagree	Strongly disagree	Strongly disagree	Strongly disagree	Strongly disagree	Strongly disagree	Somewhat agree	Somewhat agree	5	5	5	4
185	22	female	student	no i do not have any dietary exclusion	high school	omnivor	I eat red meat	I eat poultry	I eat fish	I eat dairy	I eat egg	I generally eat all of these food groups	Somewhat agree	Somewhat agree	Neither agree nor disagree	Somewhat disagree	Neither agree nor disagree	Disagree	Neither agree nor disagree	Neither agree nor disagree	Strongly disagree	Somewhat agree	Strongly disagree	Strongly disagree	Somewhat disagree	Disagree	Strongly disagree	Strongly disagree	Strongly disagree	Strongly disagree	Neither agree nor disagree	Somewhat agree	Somewhat disagree	Somewhat disagree	Somewhat disagree	Neither agree nor disagree	Agree	Agree	Agree	Somewhat agree	Strongly disagree	Strongly disagree	Agree	Agree	Agree	5	5	4	3
186	19	female	student	no i do not have any dietary exclusion	high school	omnivor	I eat red meat	I eat poultry	I eat fish	I eat dairy	I eat egg	I generally eat all of these food groups	Strongly disagree	Strongly disagree	Strongly disagree	Disagree	Disagree	Strongly disagree	Strongly disagree	Disagree	Strongly disagree	Disagree	Strongly disagree	Strongly disagree	Disagree	Strongly disagree	Strongly disagree	Disagree	Strongly disagree	Strongly disagree	Disagree	Strongly disagree	Strongly disagree	Disagree	Strongly disagree	Strongly disagree	Disagree	Strongly disagree	Strongly disagree	Disagree	Strongly disagree	Strongly disagree	Disagree	Strongly disagree	Strongly disagree	1	1	1	2
187	23	female	student	no i do not have any dietary exclusion	bachelors degree	omnivor	I eat red meat	I eat poultry	I eat fish	I eat dairy	I eat egg	I generally eat all of these food groups	Strongly agree	Strongly agree	Strongly agree	Strongly agree	Strongly agree	Somewhat agree	Somewhat agree	Strongly agree	Somewhat agree	Strongly agree	Strongly agree	Strongly disagree	Strongly disagree	Strongly disagree	Strongly disagree	Strongly disagree	Strongly disagree	Strongly disagree	Strongly disagree	Somewhat agree	Somewhat agree	Somewhat agree	Somewhat agree	Somewhat agree	Somewhat agree	Somewhat agree	Somewhat agree	Neither agree nor disagree	Disagree	Disagree	Disagree	Disagree	Disagree	7	7	7	7
188	25	male	worker	no i do not have any dietary exclusion	bachelors degree	omnivor	I eat red meat	I eat poultry	I eat fish	I eat dairy	I eat egg	I generally eat all of these food groups	Disagree	Disagree	Disagree	Disagree	Disagree	Strongly disagree	Strongly disagree	Strongly disagree	Strongly disagree	Strongly disagree	Strongly disagree	Strongly disagree	Strongly disagree	Strongly disagree	Strongly disagree	Strongly disagree	Strongly disagree	Strongly disagree	Strongly disagree	Strongly disagree	Strongly disagree	Strongly disagree	Strongly disagree	Strongly disagree	Strongly disagree	Strongly disagree	Strongly disagree	Strongly disagree	Strongly disagree	Strongly disagree	Strongly disagree	Strongly disagree	Strongly disagree	2	2	2	2
189	23	female	student	no i do not have any dietary exclusion	high school	omnivor	I eat red meat	I eat poultry	I eat fish	I eat dairy	I eat egg	I generally eat all of these food groups	Somewhat agree	Neither agree nor disagree	Disagree	Disagree	Disagree	Strongly disagree	Strongly disagree	Strongly disagree	Disagree	Disagree	Disagree	Strongly disagree	Strongly disagree	Strongly disagree	Strongly disagree	Strongly disagree	Strongly disagree	Strongly disagree	Strongly disagree	Strongly disagree	Disagree	Strongly disagree	Disagree	Strongly disagree	Somewhat disagree	Disagree	Somewhat disagree	Strongly disagree	Strongly disagree	Strongly disagree	Somewhat disagree	Somewhat disagree	Agree	5	4	2	2
190	21	male	student	no i do not have any dietary exclusion	high school	omnivor	I eat red meat	I eat poultry	I eat fish	I eat dairy	I eat egg	I generally eat all of these food groups	Agree	Agree	Strongly agree	Agree	Agree	Somewhat agree	Somewhat agree	Neither agree nor disagree	Somewhat agree	Somewhat agree	Neither agree nor disagree	Neither agree nor disagree	Neither agree nor disagree	Neither agree nor disagree	Neither agree nor disagree	Neither agree nor disagree	Neither agree nor disagree	Neither agree nor disagree	Neither agree nor disagree	Neither agree nor disagree	Neither agree nor disagree	Neither agree nor disagree	Neither agree nor disagree	Neither agree nor disagree	Neither agree nor disagree	Somewhat agree	Somewhat agree	Neither agree nor disagree	Somewhat agree	Somewhat agree	Somewhat agree	Somewhat agree	Somewhat agree	6	6	7	6
191	20	male	student	no i do not have any dietary exclusion	bachelors degree	omnivor	I eat red meat	I eat poultry	I eat fish	I eat dairy	I eat egg	I generally eat all of these food groups	Somewhat disagree	Agree	Disagree	Neither agree nor disagree	Neither agree nor disagree	Somewhat agree	Somewhat agree	Agree	Disagree	Disagree	Somewhat disagree	Strongly disagree	Strongly disagree	Strongly disagree	Strongly disagree	Strongly disagree	Disagree	Strongly disagree	Strongly disagree	Disagree	Disagree	Agree	Agree	Agree	Somewhat agree	Somewhat agree	Agree	Agree	Agree	Agree	Agree	Agree	Somewhat agree	3	6	2	4
192	34	male	self-employed	no i do not have any dietary exclusion	bachelors degree	omnivor	I eat red meat	I eat poultry	I eat fish	I eat dairy	I eat egg	I generally eat all of these food groups	Somewhat agree	Agree	Agree	Agree	Agree	Agree	Strongly agree	Strongly agree	Agree	Agree	Agree	Agree	Agree	Agree	Agree	Agree	Agree	Agree	Agree	Agree	Agree	Agree	Agree	Agree	Agree	Agree	Agree	Agree	Agree	Agree	Agree	Agree	Agree	5	6	6	6
193	23	male	student	no i do not have any dietary exclusion	bachelors degree	omnivor	I eat red meat	I eat poultry	I eat fish	I eat dairy	I eat egg	I generally eat all of these food groups	Somewhat agree	Neither agree nor disagree	Agree	Somewhat disagree	Somewhat disagree	Disagree	Disagree	Strongly disagree	Strongly disagree	Disagree	Strongly disagree	Strongly disagree	Disagree	Disagree	Strongly disagree	Somewhat disagree	Agree	Neither agree nor disagree	Somewhat disagree	Disagree	Disagree	Somewhat disagree	Strongly disagree	Disagree	Disagree	Strongly disagree	Somewhat disagree	Disagree	Neither agree nor disagree	Somewhat disagree	Disagree	Agree	Neither agree nor disagree	5	4	6	3
194	22	male	student	no i do not have any dietary exclusion	high school	omnivor	I eat red meat	I eat poultry	I eat fish	I eat dairy	I eat egg	I generally eat all of these food groups	Strongly agree	Strongly agree	Strongly agree	Strongly agree	Strongly agree	Strongly agree	Strongly agree	Strongly agree	Strongly agree	Strongly agree	Strongly agree	Strongly agree	Strongly agree	Strongly agree	Strongly agree	Strongly agree	Strongly agree	Strongly agree	Strongly agree	Strongly agree	Strongly agree	Strongly agree	Strongly agree	Strongly agree	Strongly agree	Strongly agree	Strongly agree	Strongly agree	Strongly agree	Strongly agree	Strongly agree	Strongly agree	Strongly agree	7	7	7	7
195	49	female	housewife	no i do not have any dietary exclusion	bachelors degree	omnivor	I eat red meat	I eat poultry	I eat fish	I eat dairy	I eat egg	I generally eat all of these food groups	Disagree	Disagree	Somewhat disagree	Somewhat disagree	Somewhat disagree	Strongly disagree	Disagree	Strongly disagree	Strongly disagree	Strongly disagree	Strongly disagree	Strongly disagree	Strongly disagree	Strongly disagree	Strongly disagree	Strongly disagree	Strongly disagree	Strongly disagree	Strongly disagree	Strongly disagree	Strongly disagree	Strongly disagree	Strongly disagree	Strongly disagree	Agree	Strongly disagree	Agree	Strongly disagree	Strongly disagree	Strongly disagree	Strongly disagree	Strongly disagree	Strongly disagree	2	2	3	3
196	20	male	student	no i do not have any dietary exclusion	high school	omnivor	I eat red meat	I eat poultry	I eat fish	I eat dairy	I eat egg	I generally eat all of these food groups	Neither agree nor disagree	Neither agree nor disagree	Neither agree nor disagree	Neither agree nor disagree	Neither agree nor disagree	Neither agree nor disagree	Neither agree nor disagree	Neither agree nor disagree	Neither agree nor disagree	Neither agree nor disagree	Neither agree nor disagree	Neither agree nor disagree	Neither agree nor disagree	Neither agree nor disagree	Neither agree nor disagree	Neither agree nor disagree	Neither agree nor disagree	Neither agree nor disagree	Neither agree nor disagree	Neither agree nor disagree	Neither agree nor disagree	Neither agree nor disagree	Neither agree nor disagree	Neither agree nor disagree	Neither agree nor disagree	Neither agree nor disagree	Neither agree nor disagree	Neither agree nor disagree	Neither agree nor disagree	Neither agree nor disagree	Neither agree nor disagree	Neither agree nor disagree	Neither agree nor disagree	4	4	4	4
197	19	male	self-employed	no i do not have any dietary exclusion	high school	omnivor	I eat red meat	I eat poultry	I eat fish	I eat dairy	I eat egg	I generally eat all of these food groups	Agree	Agree	Agree	Agree	Strongly agree	Somewhat agree	Strongly agree	Strongly agree	Strongly disagree	Strongly disagree	Strongly disagree	Strongly disagree	Somewhat agree	Neither agree nor disagree	Neither agree nor disagree	Neither agree nor disagree	Agree	Somewhat disagree	Neither agree nor disagree	Somewhat disagree	Disagree	Somewhat disagree	Somewhat disagree	Somewhat disagree	Somewhat disagree	Somewhat disagree	Somewhat disagree	Somewhat disagree	Neither agree nor disagree	Somewhat disagree	Somewhat disagree	Somewhat disagree	Somewhat disagree	6	6	6	6
198	26	male	worker	no i do not have any dietary exclusion	bachelors degree	omnivor	I eat red meat	I eat poultry	I eat fish	I eat dairy	I eat egg	I generally eat all of these food groups	Agree	Somewhat agree	Somewhat agree	Agree	Somewhat agree	Agree	Strongly agree	Somewhat agree	Agree	Agree	Somewhat agree	Agree	Agree	Somewhat agree	Agree	Somewhat agree	Strongly agree	Somewhat agree	Somewhat agree	Somewhat agree	Somewhat agree	Agree	Somewhat agree	Somewhat agree	Somewhat agree	Agree	Somewhat agree	Somewhat agree	Somewhat agree	Somewhat agree	Agree	Somewhat agree	Somewhat agree	6	5	5	6
199	46	male	retired	no i do not have any dietary exclusion	high school	omnivor	I eat red meat	I eat poultry	I eat fish	I eat dairy	I eat egg	I generally eat all of these food groups	Agree	Strongly agree	Agree	Strongly agree	Strongly agree	Strongly agree	Strongly agree	Strongly agree	Strongly agree	Agree	Strongly disagree	Strongly disagree	Strongly disagree	Strongly disagree	Strongly disagree	Strongly disagree	Strongly disagree	Strongly disagree	Strongly disagree	Strongly disagree	Neither agree nor disagree	Disagree	Strongly disagree	Somewhat disagree	Disagree	Strongly disagree	Strongly agree	Somewhat agree	Strongly disagree	Strongly disagree	Strongly agree	Strongly agree	Strongly agree	6	7	6	7
200	42	male	worker	no i do not have any dietary exclusion	bachelors degree	omnivor	I eat red meat	I eat poultry	I eat fish	I eat dairy	I eat egg	I generally eat all of these food groups	Disagree	Disagree	Disagree	Disagree	Disagree	Disagree	Disagree	Disagree	Disagree	Disagree	Disagree	Disagree	Disagree	Disagree	Disagree	Disagree	Disagree	Disagree	Disagree	Disagree	Disagree	Disagree	Disagree	Disagree	Disagree	Disagree	Disagree	Disagree	Disagree	Disagree	Disagree	Disagree	Disagree	2	2	2	2
201	40	female	self-employed	no i do not have any dietary exclusion	bachelors degree	omnivor	I eat red meat	I eat poultry	I eat fish	I eat dairy	I eat egg	I generally eat all of these food groups	Neither agree nor disagree	Neither agree nor disagree	Neither agree nor disagree	Neither agree nor disagree	Neither agree nor disagree	Neither agree nor disagree	Neither agree nor disagree	Neither agree nor disagree	Neither agree nor disagree	Neither agree nor disagree	Neither agree nor disagree	Strongly disagree	Strongly disagree	Strongly disagree	Strongly disagree	Strongly disagree	Strongly disagree	Strongly disagree	Strongly disagree	Strongly disagree	Strongly disagree	Strongly disagree	Strongly disagree	Strongly disagree	Strongly disagree	Strongly disagree	Strongly disagree	Strongly disagree	Strongly disagree	Strongly disagree	Strongly disagree	Strongly disagree	Strongly disagree	4	4	4	4
202	54	male	worker	no i do not have any dietary exclusion	bachelors degree	omnivor	I eat red meat	I eat poultry	I eat fish	I eat dairy	I eat egg	I generally eat all of these food groups	Neither agree nor disagree	Neither agree nor disagree	Disagree	Disagree	Strongly disagree	Strongly disagree	Strongly disagree	Strongly disagree	Strongly disagree	Strongly disagree	Strongly disagree	Strongly disagree	Strongly disagree	Strongly disagree	Strongly disagree	Strongly disagree	Strongly disagree	Strongly disagree	Strongly disagree	Strongly disagree	Strongly disagree	Strongly disagree	Strongly disagree	Strongly disagree	Strongly disagree	Strongly disagree	Strongly disagree	Strongly disagree	Strongly disagree	Strongly disagree	Somewhat disagree	Neither agree nor disagree	Neither agree nor disagree	4	4	2	2
203	59	male	self-employed	no i do not have any dietary exclusion	bachelors degree	omnivor	I eat red meat	I eat poultry	I eat fish	I eat dairy	I eat egg	I generally eat all of these food groups	Disagree	Disagree	Disagree	Disagree	Disagree	Disagree	Disagree	Disagree	Disagree	Disagree	Disagree	Disagree	Disagree	Disagree	Disagree	Disagree	Disagree	Disagree	Disagree	Disagree	Disagree	Disagree	Disagree	Disagree	Disagree	Somewhat agree	Somewhat agree	Disagree	Disagree	Disagree	Agree	Agree	Agree	2	2	2	2
204	56	male	retired	no i do not have any dietary exclusion	high school	omnivor	I eat red meat	I eat poultry	I eat fish	I eat dairy	I eat egg	I generally eat all of these food groups	Somewhat agree	Somewhat agree	Agree	Somewhat agree	Neither agree nor disagree	Somewhat disagree	Neither agree nor disagree	Neither agree nor disagree	Somewhat disagree	Somewhat disagree	Somewhat disagree	Somewhat disagree	Disagree	Disagree	Neither agree nor disagree	Neither agree nor disagree	Somewhat disagree	Somewhat disagree	Disagree	Disagree	Disagree	Disagree	Disagree	Disagree	Somewhat disagree	Somewhat disagree	Somewhat disagree	Somewhat disagree	Somewhat disagree	Somewhat disagree	Somewhat disagree	Somewhat disagree	Somewhat disagree	5	5	6	5
205	19	male	student	no i do not have any dietary exclusion	high school	omnivor	I eat red meat	I eat poultry	I eat fish	I eat dairy	I eat egg	I generally eat all of these food groups	Strongly disagree	Strongly disagree	Strongly disagree	Strongly disagree	Strongly disagree	Strongly disagree	Strongly disagree	Strongly disagree	Strongly disagree	Strongly disagree	Strongly disagree	Strongly disagree	Strongly disagree	Strongly disagree	Strongly disagree	Strongly disagree	Strongly disagree	Strongly disagree	Strongly disagree	Strongly disagree	Strongly disagree	Strongly disagree	Strongly disagree	Strongly disagree	Strongly disagree	Strongly disagree	Strongly disagree	Strongly disagree	Strongly disagree	Strongly disagree	Strongly agree	Strongly agree	Strongly agree	1	1	1	1
206	21	male	student	no i do not have any dietary exclusion	high school	omnivor	I eat red meat	I eat poultry	I eat fish	I eat dairy	I eat egg	I generally eat all of these food groups	Strongly agree	Strongly agree	Strongly agree	Strongly agree	Strongly agree	Strongly agree	Strongly agree	Strongly agree	Strongly agree	Strongly agree	Strongly agree	Strongly agree	Strongly agree	Strongly agree	Strongly agree	Strongly agree	Strongly agree	Strongly agree	Strongly agree	Strongly agree	Strongly agree	Strongly agree	Strongly agree	Strongly agree	Strongly agree	Strongly agree	Strongly agree	Strongly agree	Strongly agree	Strongly agree	Strongly agree	Strongly agree	Strongly agree	7	7	7	7
207	20	male	student	no i do not have any dietary exclusion	high school	omnivor	I eat red meat	I eat poultry	I eat fish	I eat dairy	I eat egg	I generally eat all of these food groups	Neither agree nor disagree	Neither agree nor disagree	Neither agree nor disagree	Somewhat agree	Neither agree nor disagree	Neither agree nor disagree	Somewhat disagree	Somewhat disagree	Neither agree nor disagree	Agree	Somewhat agree	Neither agree nor disagree	Agree	Somewhat agree	Somewhat agree	Neither agree nor disagree	Somewhat agree	Neither agree nor disagree	Neither agree nor disagree	Neither agree nor disagree	Neither agree nor disagree	Neither agree nor disagree	Neither agree nor disagree	Somewhat disagree	Somewhat disagree	Neither agree nor disagree	Neither agree nor disagree	Neither agree nor disagree	Neither agree nor disagree	Neither agree nor disagree	Neither agree nor disagree	Neither agree nor disagree	Neither agree nor disagree	4	4	4	5
208	28	female	worker	no i do not have any dietary exclusion	masters degree	omnivor	I eat red meat	I eat poultry	I eat fish	I eat dairy	I eat egg	I generally eat all of these food groups	Agree	Agree	Disagree	Somewhat disagree	Somewhat disagree	Disagree	Somewhat disagree	Strongly disagree	Disagree	Strongly disagree	Somewhat disagree	Strongly disagree	Strongly disagree	Strongly disagree	Strongly disagree	Strongly disagree	Strongly disagree	Strongly disagree	Strongly disagree	Strongly disagree	Strongly disagree	Strongly disagree	Strongly disagree	Strongly disagree	Strongly disagree	Strongly disagree	Strongly disagree	Strongly disagree	Strongly disagree	Disagree	Agree	Agree	Agree	6	6	2	3
209	26	male	self-employed	no i do not have any dietary exclusion	bachelors degree	omnivor	I eat red meat	I eat poultry	I eat fish	I eat dairy	I eat egg	I generally eat all of these food groups	Somewhat disagree	Somewhat disagree	Agree	Agree	Agree	Somewhat disagree	Agree	Somewhat disagree	Strongly disagree	Strongly disagree	Strongly disagree	Strongly disagree	Strongly disagree	Somewhat disagree	Strongly disagree	Strongly disagree	Strongly disagree	Strongly disagree	Strongly disagree	Strongly disagree	Strongly disagree	Strongly disagree	Somewhat agree	Strongly agree	Somewhat agree	Strongly agree	Strongly agree	Somewhat agree	Strongly disagree	Strongly agree	Agree	Agree	Strongly agree	3	3	6	6
210	30	female	worker	no i do not have any dietary exclusion	bachelors degree	omnivor	I eat red meat	I eat poultry	I eat fish	I eat dairy	I eat egg	I generally eat all of these food groups	Agree	Strongly agree	Strongly agree	Somewhat agree	Somewhat agree	Somewhat agree	Somewhat agree	Somewhat agree	Somewhat agree	Somewhat agree	Somewhat agree	Somewhat agree	Somewhat agree	Somewhat agree	Somewhat agree	Somewhat agree	Somewhat agree	Somewhat agree	Somewhat agree	Somewhat agree	Somewhat agree	Somewhat agree	Somewhat agree	Somewhat agree	Somewhat agree	Somewhat agree	Somewhat agree	Somewhat agree	Somewhat agree	Somewhat agree	Somewhat agree	Somewhat agree	Strongly agree	6	7	7	5
211	27	female	worker	no i do not have any dietary exclusion	bachelors degree	omnivor	I eat red meat	I eat poultry	I eat fish	I eat dairy	I eat egg	I generally eat all of these food groups	Agree	Agree	Agree	Agree	Agree	Agree	Agree	Agree	Agree	Agree	Agree	Agree	Agree	Agree	Agree	Agree	Agree	Agree	Agree	Agree	Agree	Agree	Agree	Agree	Agree	Agree	Agree	Agree	Agree	Agree	Agree	Agree	Strongly agree	6	6	6	6
212	28	male	worker	no i do not have any dietary exclusion	bachelors degree	omnivor	I eat red meat	I eat poultry	I eat fish	I eat dairy	I eat egg	I generally eat all of these food groups	Strongly disagree	Strongly disagree	Strongly disagree	Strongly disagree	Strongly disagree	Strongly disagree	Strongly disagree	Agree	Somewhat disagree	Strongly disagree	Strongly disagree	Strongly disagree	Strongly disagree	Strongly disagree	Strongly disagree	Strongly disagree	Strongly disagree	Strongly disagree	Strongly disagree	Strongly disagree	Strongly disagree	Strongly disagree	Strongly disagree	Strongly disagree	Strongly disagree	Strongly disagree	Strongly disagree	Strongly disagree	Strongly disagree	Neither agree nor disagree	Neither agree nor disagree	Strongly agree	Strongly agree	1	1	1	1
213	22	female	student	no i do not have any dietary exclusion	high school	omnivor	I eat red meat	I eat poultry	I eat fish	I eat dairy	I eat egg	I generally eat all of these food groups	Somewhat agree	Somewhat agree	Somewhat agree	Neither agree nor disagree	Neither agree nor disagree	Neither agree nor disagree	Somewhat agree	Neither agree nor disagree	Somewhat agree	Neither agree nor disagree	Somewhat agree	Somewhat agree	Somewhat agree	Somewhat agree	Somewhat agree	Somewhat agree	Neither agree nor disagree	Neither agree nor disagree	Neither agree nor disagree	Neither agree nor disagree	Somewhat agree	Somewhat agree	Somewhat agree	Somewhat agree	Somewhat agree	Somewhat agree	Somewhat agree	Somewhat agree	Somewhat agree	Somewhat agree	Somewhat agree	Somewhat agree	Strongly agree	5	5	5	4
214	21	female	student	no i do not have any dietary exclusion	high school	omnivor	I eat red meat	I eat poultry	I eat fish	I eat dairy	I eat egg	I generally eat all of these food groups	Strongly agree	Strongly agree	Strongly agree	Strongly agree	Somewhat agree	Strongly agree	Somewhat agree	Disagree	Disagree	Disagree	Disagree	Disagree	Disagree	Disagree	Disagree	Disagree	Disagree	Disagree	Strongly disagree	Disagree	Strongly disagree	Strongly disagree	Strongly disagree	Neither agree nor disagree	Neither agree nor disagree	Neither agree nor disagree	Disagree	Strongly disagree	Strongly disagree	Strongly agree	Strongly agree	Strongly agree	Agree	7	7	7	7
215	22	female	worker	no i do not have any dietary exclusion	high school	omnivor	I eat red meat	I eat poultry	I eat fish	I eat dairy	I eat egg	I generally eat all of these food groups	Somewhat agree	Neither agree nor disagree	Somewhat disagree	Somewhat disagree	Neither agree nor disagree	Somewhat disagree	Somewhat disagree	Somewhat disagree	Somewhat disagree	Somewhat disagree	Somewhat disagree	Somewhat disagree	Somewhat disagree	Somewhat disagree	Somewhat disagree	Somewhat disagree	Somewhat disagree	Somewhat disagree	Somewhat disagree	Somewhat disagree	Somewhat disagree	Somewhat disagree	Somewhat disagree	Somewhat disagree	Somewhat disagree	Somewhat disagree	Somewhat disagree	Somewhat disagree	Somewhat disagree	Somewhat disagree	Somewhat disagree	Somewhat disagree	Strongly agree	5	4	3	3
216	22	female	student	no i do not have any dietary exclusion	high school	omnivor	I eat red meat	I eat poultry	I eat fish	I eat dairy	I eat egg	I generally eat all of these food groups	Agree	Agree	Agree	Agree	Disagree	Somewhat agree	Strongly disagree	Strongly disagree	Somewhat disagree	Disagree	Strongly disagree	Strongly disagree	Strongly disagree	Strongly disagree	Strongly disagree	Strongly disagree	Strongly disagree	Strongly disagree	Somewhat disagree	Somewhat disagree	Neither agree nor disagree	Somewhat disagree	Somewhat disagree	Somewhat disagree	Somewhat disagree	Neither agree nor disagree	Disagree	Strongly disagree	Strongly disagree	Somewhat agree	Somewhat agree	Somewhat agree	Strongly agree	6	6	6	6
217	22	female	worker	no i do not have any dietary exclusion	bachelors degree	omnivor	I eat red meat	I eat poultry	I eat fish	I eat dairy	I eat egg	I generally eat all of these food groups	Agree	Neither agree nor disagree	Neither agree nor disagree	Neither agree nor disagree	Neither agree nor disagree	Somewhat disagree	Somewhat disagree	Somewhat disagree	Somewhat disagree	Somewhat disagree	Somewhat disagree	Somewhat disagree	Somewhat disagree	Somewhat disagree	Somewhat disagree	Somewhat disagree	Somewhat disagree	Somewhat disagree	Somewhat disagree	Somewhat disagree	Somewhat disagree	Somewhat disagree	Somewhat disagree	Somewhat disagree	Somewhat disagree	Somewhat disagree	Somewhat disagree	Somewhat disagree	Somewhat disagree	Somewhat disagree	Somewhat disagree	Somewhat disagree	Strongly agree	6	4	4	4
218	26	male	government employee	no i do not have any dietary exclusion	bachelors degree	omnivor	I eat red meat	I eat poultry	I eat fish	I eat dairy	I eat egg	I generally eat all of these food groups	Neither agree nor disagree	Neither agree nor disagree	Neither agree nor disagree	Neither agree nor disagree	Neither agree nor disagree	Somewhat agree	Neither agree nor disagree	Somewhat agree	Somewhat agree	Somewhat agree	Somewhat agree	Somewhat agree	Somewhat agree	Somewhat agree	Somewhat agree	Neither agree nor disagree	Neither agree nor disagree	Neither agree nor disagree	Neither agree nor disagree	Neither agree nor disagree	Neither agree nor disagree	Neither agree nor disagree	Neither agree nor disagree	Neither agree nor disagree	Neither agree nor disagree	Neither agree nor disagree	Neither agree nor disagree	Neither agree nor disagree	Neither agree nor disagree	Neither agree nor disagree	Somewhat agree	Somewhat agree	Strongly agree	4	4	4	4
219	28	male	self-employed	no i do not have any dietary exclusion	high school	omnivor	I eat red meat	I eat poultry	I eat fish	I eat dairy	I eat egg	I generally eat all of these food groups	Disagree	Disagree	Disagree	Disagree	Strongly disagree	Disagree	Strongly disagree	Strongly disagree	Strongly disagree	Strongly disagree	Strongly disagree	Strongly disagree	Strongly disagree	Strongly disagree	Strongly disagree	Strongly disagree	Strongly disagree	Strongly disagree	Strongly disagree	Strongly disagree	Strongly disagree	Strongly disagree	Strongly disagree	Strongly disagree	Strongly disagree	Strongly disagree	Strongly disagree	Strongly disagree	Strongly disagree	Strongly disagree	Strongly disagree	Strongly disagree	Strongly agree	2	2	2	2
220	25	male	government employee	no i do not have any dietary exclusion	bachelors degree	omnivor	I eat red meat	I eat poultry	I eat fish	I eat dairy	I eat egg	I generally eat all of these food groups	Strongly agree	Strongly agree	Agree	Agree	Somewhat disagree	Agree	Somewhat agree	Disagree	Somewhat agree	Disagree	Strongly disagree	Strongly disagree	Strongly disagree	Strongly disagree	Strongly disagree	Strongly disagree	Strongly disagree	Strongly disagree	Strongly agree	Agree	Somewhat agree	Agree	Agree	Agree	Agree	Strongly agree	Strongly agree	Strongly disagree	Neither agree nor disagree	Somewhat agree	Neither agree nor disagree	Strongly agree	Strongly agree	7	7	6	6
221	31	male	housewife	no i do not have any dietary exclusion	high school	omnivor	I eat red meat	I eat poultry	I eat fish	I eat dairy	I eat egg	I generally eat all of these food groups	Agree	Agree	Agree	Agree	Agree	Agree	Agree	Agree	Agree	Agree	Agree	Agree	Agree	Agree	Agree	Agree	Agree	Agree	Agree	Agree	Agree	Agree	Agree	Agree	Agree	Agree	Agree	Agree	Agree	Agree	Agree	Agree	Strongly agree	6	6	6	6
222	23	female	student	no i do not have any dietary exclusion	high school	omnivor	I eat red meat	I eat poultry	I eat fish	I eat dairy	I eat egg	I generally eat all of these food groups	Neither agree nor disagree	Somewhat agree	Somewhat agree	Neither agree nor disagree	Strongly disagree	Strongly disagree	Somewhat disagree	Strongly disagree	Somewhat agree	Strongly disagree	Strongly disagree	Strongly disagree	Strongly disagree	Strongly disagree	Somewhat disagree	Neither agree nor disagree	Strongly disagree	Disagree	Agree	Somewhat agree	Neither agree nor disagree	Somewhat agree	Agree	Somewhat disagree	Agree	Strongly agree	Somewhat agree	Strongly disagree	Strongly disagree	Strongly agree	Strongly agree	Strongly agree	Agree	4	5	5	4
223	24	male	worker	no i do not have any dietary exclusion	bachelors degree	omnivor	I eat red meat	I eat poultry	I eat fish	I eat dairy	I eat egg	I generally eat all of these food groups	Agree	Strongly agree	Somewhat disagree	Somewhat disagree	Strongly disagree	Agree	Somewhat disagree	Strongly disagree	Strongly disagree	Disagree	Strongly disagree	Disagree	Disagree	Strongly disagree	Strongly disagree	Strongly disagree	Strongly disagree	Strongly disagree	Strongly disagree	Strongly disagree	Strongly disagree	Strongly disagree	Strongly disagree	Strongly agree	Disagree	Somewhat agree	Disagree	Strongly disagree	Strongly disagree	Agree	Agree	Strongly agree	Strongly agree	6	7	3	3
224	22	female	student	no i do not have any dietary exclusion	high school	omnivor	I eat red meat	I eat poultry	I eat fish	I eat dairy	I eat egg	I generally eat all of these food groups	Strongly agree	Strongly agree	Strongly agree	Strongly agree	Somewhat agree	Strongly agree	Somewhat agree	Somewhat agree	Somewhat agree	Somewhat agree	Strongly disagree	Neither agree nor disagree	Neither agree nor disagree	Disagree	Disagree	Disagree	Strongly disagree	Neither agree nor disagree	Somewhat agree	Somewhat agree	Somewhat agree	Somewhat agree	Somewhat agree	Neither agree nor disagree	Somewhat agree	Somewhat agree	Somewhat agree	Strongly disagree	Neither agree nor disagree	Neither agree nor disagree	Neither agree nor disagree	Neither agree nor disagree	Strongly agree	7	7	7	7
225	23	female	student	no i do not have any dietary exclusion	high school	omnivor	I eat red meat	I eat poultry	I eat fish	I eat dairy	I eat egg	I generally eat all of these food groups	Strongly agree	Agree	Agree	Somewhat agree	Disagree	Neither agree nor disagree	Somewhat disagree	Disagree	Disagree	Disagree	Disagree	Somewhat disagree	Disagree	Disagree	Disagree	Disagree	Disagree	Disagree	Disagree	Neither agree nor disagree	Somewhat disagree	Somewhat disagree	Somewhat disagree	Neither agree nor disagree	Somewhat agree	Somewhat agree	Strongly agree	Disagree	Disagree	Somewhat agree	Agree	Agree	Strongly agree	7	6	6	5
226	22	female	unemployed	no i do not have any dietary exclusion	bachelors degree	omnivor	I eat red meat	I eat poultry	I eat fish	I eat dairy	I eat egg	I generally eat all of these food groups	Somewhat agree	Somewhat disagree	Neither agree nor disagree	Somewhat agree	Somewhat disagree	Neither agree nor disagree	Neither agree nor disagree	Somewhat disagree	Somewhat disagree	Somewhat disagree	Somewhat disagree	Disagree	Disagree	Disagree	Strongly disagree	Strongly disagree	Strongly disagree	Strongly disagree	Strongly disagree	Neither agree nor disagree	Neither agree nor disagree	Agree	Agree	Agree	Agree	Agree	Agree	Strongly disagree	Strongly disagree	Strongly agree	Strongly agree	Strongly agree	Agree	5	3	4	5
227	35	male	government employee	no i do not have any dietary exclusion	bachelors degree	omnivor	I eat red meat	I eat poultry	I eat fish	I eat dairy	I eat egg	I generally eat all of these food groups	Strongly agree	Strongly agree	Strongly agree	Agree	Agree	Neither agree nor disagree	Agree	Agree	Agree	Disagree	Disagree	Strongly disagree	Strongly disagree	Disagree	Disagree	Disagree	Disagree	Strongly disagree	Disagree	Strongly disagree	Strongly disagree	Strongly disagree	Somewhat agree	Somewhat agree	Somewhat agree	Somewhat agree	Somewhat agree	Somewhat agree	Somewhat agree	Agree	Agree	Strongly agree	Strongly agree	7	7	7	6
228	22	female	student	no i do not have any dietary exclusion	bachelors degree	omnivor	I eat red meat	I eat poultry	I eat fish	I eat dairy	I eat egg	I generally eat all of these food groups	Agree	Agree	Agree	Agree	Strongly disagree	Disagree	Disagree	Disagree	Disagree	Disagree	Disagree	Disagree	Disagree	Disagree	Disagree	Disagree	Disagree	Disagree	Disagree	Disagree	Disagree	Disagree	Disagree	Disagree	Disagree	Disagree	Disagree	Disagree	Disagree	Disagree	Disagree	Disagree	Strongly agree	6	6	6	6
229	23	female	student	no i do not have any dietary exclusion	bachelors degree	omnivor	I eat red meat	I eat poultry	I eat fish	I eat dairy	I eat egg	I generally eat all of these food groups	Somewhat agree	Agree	Agree	Strongly agree	Strongly disagree	Agree	Strongly agree	Strongly disagree	Somewhat disagree	Strongly disagree	Strongly disagree	Strongly disagree	Strongly disagree	Strongly disagree	Strongly disagree	Strongly disagree	Strongly disagree	Strongly disagree	Agree	Disagree	Agree	Strongly disagree	Somewhat disagree	Strongly disagree	Somewhat agree	Strongly agree	Strongly disagree	Strongly disagree	Somewhat agree	Agree	Agree	Agree	Strongly agree	5	6	6	7
230	23	male	student	no i do not have any dietary exclusion	high school	omnivor	I eat red meat	I eat poultry	I eat fish	I eat dairy	I eat egg	I generally eat all of these food groups	Somewhat agree	Somewhat agree	Somewhat agree	Agree	Strongly disagree	Strongly disagree	Disagree	Neither agree nor disagree	Strongly disagree	Strongly disagree	Strongly disagree	Strongly disagree	Strongly disagree	Strongly disagree	Strongly disagree	Strongly disagree	Strongly disagree	Strongly disagree	Strongly disagree	Agree	Strongly disagree	Strongly disagree	Somewhat agree	Strongly agree	Strongly agree	Somewhat agree	Somewhat agree	Strongly disagree	Strongly disagree	Somewhat agree	Agree	Agree	Strongly agree	5	5	5	6
231	25	female	self-employed	no i do not have any dietary exclusion	bachelors degree	omnivor	I eat red meat	I eat poultry	I eat fish	I eat dairy	I eat egg	I generally eat all of these food groups	Disagree	Disagree	Disagree	Disagree	Disagree	Disagree	Disagree	Disagree	Disagree	Disagree	Disagree	Disagree	Disagree	Disagree	Disagree	Disagree	Disagree	Disagree	Disagree	Disagree	Disagree	Disagree	Disagree	Disagree	Disagree	Disagree	Disagree	Disagree	Disagree	Disagree	Disagree	Disagree	Strongly agree	2	2	2	2
232	24	male	student	no i do not have any dietary exclusion	bachelors degree	omnivor	I eat red meat	I eat poultry	I eat fish	I eat dairy	I eat egg	I generally eat all of these food groups	Disagree	Strongly agree	Disagree	Disagree	Strongly disagree	Disagree	Strongly disagree	Strongly disagree	Strongly disagree	Strongly disagree	Strongly disagree	Strongly disagree	Strongly disagree	Strongly disagree	Strongly disagree	Strongly disagree	Strongly disagree	Strongly disagree	Strongly disagree	Somewhat disagree	Neither agree nor disagree	Strongly disagree	Agree	Strongly agree	Strongly agree	Strongly agree	Strongly disagree	Strongly disagree	Strongly disagree	Strongly disagree	Agree	Strongly agree	Strongly agree	2	7	2	2
233	22	female	student	no i do not have any dietary exclusion	bachelors degree	omnivor	I eat red meat	I eat poultry	I eat fish	I eat dairy	I eat egg	I generally eat all of these food groups	Agree	Somewhat agree	Somewhat agree	Agree	Agree	Somewhat disagree	Agree	Neither agree nor disagree	Disagree	Somewhat disagree	Somewhat disagree	Disagree	Disagree	Disagree	Disagree	Disagree	Disagree	Disagree	Disagree	Disagree	Disagree	Disagree	Disagree	Neither agree nor disagree	Somewhat agree	Somewhat agree	Somewhat agree	Neither agree nor disagree	Disagree	Disagree	Somewhat agree	Agree	Somewhat disagree	6	5	5	6
234	22	female	unemployed	no i do not have any dietary exclusion	bachelors degree	omnivor	I eat red meat	I eat poultry	I eat fish	I eat dairy	I eat egg	I generally eat all of these food groups	Strongly agree	Strongly agree	Strongly agree	Strongly agree	Strongly agree	Strongly disagree	Strongly agree	Strongly agree	Strongly disagree	Somewhat disagree	Somewhat agree	Strongly disagree	Strongly disagree	Strongly disagree	Strongly disagree	Strongly disagree	Strongly disagree	Strongly disagree	Strongly disagree	Somewhat disagree	Neither agree nor disagree	Strongly agree	Strongly agree	Strongly agree	Strongly agree	Strongly agree	Strongly agree	Strongly agree	Strongly agree	Somewhat disagree	Strongly agree	Strongly agree	Strongly agree	7	7	7	7
235	21	female	student	no i do not have any dietary exclusion	high school	omnivor	I eat red meat	I eat poultry	I eat fish	I eat dairy	I eat egg	I generally eat all of these food groups	Agree	Agree	Agree	Agree	Agree	Agree	Agree	Agree	Agree	Agree	Agree	Agree	Agree	Agree	Agree	Agree	Agree	Agree	Agree	Agree	Agree	Agree	Agree	Agree	Agree	Agree	Agree	Agree	Agree	Agree	Agree	Agree	Agree	6	6	6	6
236	30	male	student	no i do not have any dietary exclusion	bachelors degree	omnivor	I eat red meat	I eat poultry	I eat fish	I eat dairy	I eat egg	I generally eat all of these food groups	Agree	Agree	Agree	Agree	Agree	Somewhat disagree	Agree	Strongly agree	Somewhat agree	Strongly disagree	Strongly disagree	Strongly disagree	Strongly agree	Strongly agree	Strongly disagree	Strongly agree	Strongly disagree	Strongly disagree	Strongly disagree	Strongly agree	Strongly disagree	Strongly disagree	Strongly disagree	Somewhat agree	Somewhat agree	Somewhat agree	Strongly disagree	Strongly agree	Strongly disagree	Strongly disagree	Strongly agree	Strongly agree	Strongly agree	6	6	6	6
237	21	male	student	no i do not have any dietary exclusion	bachelors degree	omnivor	I eat red meat	I eat poultry	I eat fish	I eat dairy	I eat egg	I generally eat all of these food groups	Agree	Agree	Agree	Agree	Strongly agree	Strongly disagree	Somewhat agree	Strongly agree	Strongly disagree	Disagree	Strongly disagree	Disagree	Disagree	Strongly disagree	Strongly disagree	Strongly disagree	Strongly disagree	Strongly disagree	Strongly disagree	Strongly disagree	Strongly disagree	Strongly disagree	Strongly agree	Strongly agree	Strongly disagree	Strongly agree	Strongly agree	Somewhat disagree	Disagree	Disagree	Neither agree nor disagree	Somewhat agree	Somewhat agree	6	6	6	6
238	22	female	student	no i do not have any dietary exclusion	high school	omnivor	I eat red meat	I eat poultry	I eat fish	I eat dairy	I eat egg	I generally eat all of these food groups	Somewhat disagree	Somewhat disagree	Neither agree nor disagree	Somewhat disagree	Somewhat disagree	Somewhat disagree	Somewhat disagree	Somewhat agree	Somewhat disagree	Somewhat disagree	Disagree	Neither agree nor disagree	Somewhat agree	Somewhat agree	Somewhat agree	Somewhat agree	Neither agree nor disagree	Somewhat agree	Somewhat disagree	Neither agree nor disagree	Somewhat disagree	Somewhat disagree	Somewhat disagree	Somewhat disagree	Somewhat agree	Neither agree nor disagree	Neither agree nor disagree	Somewhat disagree	Somewhat disagree	Somewhat disagree	Somewhat agree	Somewhat agree	Somewhat agree	3	3	4	3
239	22	male	student	no i do not have any dietary exclusion	high school	omnivor	I eat red meat	I eat poultry	I eat fish	I eat dairy	I eat egg	I generally eat all of these food groups	Strongly agree	Strongly agree	Strongly agree	Strongly agree	Strongly agree	Agree	Strongly agree	Agree	Strongly agree	Agree	Strongly agree	Agree	Strongly agree	Strongly agree	Strongly agree	Strongly agree	Strongly agree	Agree	Strongly agree	Strongly agree	Strongly agree	Strongly agree	Strongly agree	Agree	Strongly agree	Agree	Agree	Strongly agree	Agree	Strongly agree	Agree	Strongly agree	Strongly agree	7	7	7	7
240	22	male	student	no i do not have any dietary exclusion	high school	omnivor	I eat red meat	I eat poultry	I eat fish	I eat dairy	I eat egg	I generally eat all of these food groups	Neither agree nor disagree	Neither agree nor disagree	Neither agree nor disagree	Neither agree nor disagree	Disagree	Disagree	Disagree	Strongly disagree	Strongly disagree	Strongly disagree	Strongly disagree	Strongly disagree	Strongly disagree	Strongly disagree	Strongly disagree	Strongly disagree	Strongly disagree	Strongly disagree	Strongly disagree	Strongly disagree	Strongly disagree	Strongly disagree	Strongly disagree	Strongly disagree	Strongly disagree	Strongly disagree	Strongly disagree	Strongly disagree	Strongly disagree	Strongly disagree	Neither agree nor disagree	Neither agree nor disagree	Strongly agree	4	4	4	4
241	22	female	student	no i do not have any dietary exclusion	high school	omnivor	I eat red meat	I eat poultry	I eat fish	I eat dairy	I eat egg	I generally eat all of these food groups	Somewhat agree	Somewhat agree	Somewhat agree	Neither agree nor disagree	Somewhat agree	Neither agree nor disagree	Somewhat disagree	Disagree	Disagree	Disagree	Disagree	Strongly disagree	Strongly disagree	Strongly disagree	Strongly disagree	Strongly disagree	Strongly disagree	Strongly disagree	Strongly disagree	Strongly disagree	Strongly disagree	Somewhat disagree	Somewhat disagree	Neither agree nor disagree	Somewhat disagree	Somewhat disagree	Neither agree nor disagree	Disagree	Disagree	Somewhat agree	Somewhat agree	Neither agree nor disagree	Disagree	5	5	5	4
242	22	female	student	no i do not have any dietary exclusion	high school	omnivor	I eat red meat	I eat poultry	I eat fish	I eat dairy	I eat egg	I generally eat all of these food groups	Disagree	Somewhat disagree	Disagree	Disagree	Disagree	Disagree	Disagree	Disagree	Neither agree nor disagree	Neither agree nor disagree	Somewhat disagree	Strongly disagree	Strongly disagree	Strongly disagree	Strongly disagree	Strongly disagree	Strongly disagree	Strongly disagree	Disagree	Somewhat disagree	Disagree	Disagree	Disagree	Disagree	Disagree	Disagree	Disagree	Disagree	Disagree	Disagree	Somewhat agree	Neither agree nor disagree	Strongly agree	2	3	2	2
243	23	female	student	no i do not have any dietary exclusion	bachelors degree	omnivor	I eat red meat	I eat poultry	I eat fish	I eat dairy	I eat egg	I generally eat all of these food groups	Somewhat agree	Somewhat agree	Neither agree nor disagree	Somewhat agree	Somewhat agree	Somewhat agree	Somewhat agree	Somewhat agree	Somewhat agree	Somewhat agree	Somewhat agree	Somewhat agree	Somewhat agree	Somewhat agree	Somewhat agree	Somewhat agree	Somewhat agree	Somewhat agree	Somewhat agree	Somewhat agree	Somewhat agree	Somewhat agree	Somewhat agree	Somewhat agree	Somewhat agree	Somewhat agree	Somewhat agree	Somewhat agree	Somewhat agree	Somewhat agree	Somewhat agree	Somewhat agree	Somewhat agree	5	5	4	5
244	29	female	government employee	no i do not have any dietary exclusion	masters degree	omnivor	I eat red meat	I eat poultry	I eat fish	I eat dairy	I eat egg	I generally eat all of these food groups	Disagree	Disagree	Disagree	Disagree	Disagree	Disagree	Disagree	Disagree	Disagree	Disagree	Disagree	Disagree	Disagree	Disagree	Disagree	Disagree	Disagree	Disagree	Disagree	Disagree	Disagree	Disagree	Disagree	Disagree	Disagree	Disagree	Disagree	Disagree	Disagree	Disagree	Disagree	Disagree	Disagree	2	2	2	2
245	35	female	self-employed	no i do not have any dietary exclusion	bachelors degree	omnivor	I eat red meat	I eat poultry	I eat fish	I eat dairy	I eat egg	I generally eat all of these food groups	Strongly agree	Strongly agree	Strongly agree	Strongly agree	Strongly agree	Strongly agree	Strongly agree	Strongly agree	Strongly agree	Strongly agree	Somewhat disagree	Strongly disagree	Strongly disagree	Strongly disagree	Strongly disagree	Strongly disagree	Strongly disagree	Somewhat disagree	Strongly agree	Strongly agree	Strongly agree	Strongly agree	Strongly agree	Strongly agree	Strongly agree	Strongly agree	Strongly agree	Somewhat agree	Somewhat agree	Strongly agree	Somewhat disagree	Disagree	Strongly disagree	7	7	7	7
246	22	male	student	no i do not have any dietary exclusion	high school	omnivor	I eat red meat	I eat poultry	I eat fish	I eat dairy	I eat egg	I generally eat all of these food groups	Somewhat agree	Strongly agree	Strongly agree	Strongly agree	Strongly agree	Strongly disagree	Somewhat agree	Strongly disagree	Strongly agree	Strongly agree	Strongly agree	Strongly disagree	Strongly disagree	Strongly disagree	Strongly disagree	Strongly disagree	Strongly disagree	Strongly disagree	Strongly disagree	Strongly agree	Strongly disagree	Strongly disagree	Strongly disagree	Strongly disagree	Strongly disagree	Strongly disagree	Strongly agree	Strongly disagree	Strongly disagree	Strongly disagree	Strongly agree	Strongly agree	Strongly agree	5	7	7	7
247	22	female	student	no i do not have any dietary exclusion	bachelors degree	omnivor	I eat red meat	I eat poultry	I eat fish	I eat dairy	I eat egg	I generally eat all of these food groups	Somewhat disagree	Somewhat disagree	Somewhat disagree	Somewhat disagree	Disagree	Disagree	Neither agree nor disagree	Disagree	Somewhat disagree	Agree	Somewhat disagree	Strongly disagree	Strongly disagree	Strongly disagree	Strongly disagree	Strongly disagree	Disagree	Strongly disagree	Disagree	Strongly disagree	Disagree	Somewhat disagree	Disagree	Somewhat disagree	Somewhat disagree	Somewhat disagree	Somewhat disagree	Somewhat disagree	Disagree	Disagree	Somewhat agree	Somewhat agree	Strongly agree	3	3	3	3
248	24	male	student	no i do not have any dietary exclusion	bachelors degree	omnivor	I eat red meat	I eat poultry	I eat fish	I eat dairy	I eat egg	I generally eat all of these food groups	Strongly agree	Strongly agree	Strongly agree	Strongly agree	Neither agree nor disagree	Somewhat disagree	Somewhat disagree	Somewhat disagree	Somewhat disagree	Strongly agree	Somewhat agree	Strongly disagree	Strongly disagree	Strongly disagree	Strongly disagree	Strongly disagree	Strongly disagree	Strongly disagree	Strongly disagree	Strongly disagree	Strongly disagree	Strongly disagree	Strongly disagree	Strongly disagree	Somewhat disagree	Strongly disagree	Strongly disagree	Strongly disagree	Strongly disagree	Strongly disagree	Strongly disagree	Neither agree nor disagree	Strongly agree	7	7	7	7
249	22	male	government employee	no i do not have any dietary exclusion	high school	omnivor	I eat red meat	I eat poultry	I eat fish	I eat dairy	I eat egg	I generally eat all of these food groups	Somewhat disagree	Somewhat disagree	Somewhat disagree	Somewhat disagree	Somewhat disagree	Somewhat disagree	Neither agree nor disagree	Somewhat disagree	Disagree	Strongly disagree	Strongly disagree	Strongly disagree	Strongly disagree	Strongly disagree	Strongly disagree	Strongly disagree	Strongly disagree	Strongly disagree	Strongly disagree	Strongly disagree	Disagree	Disagree	Strongly disagree	Strongly disagree	Strongly disagree	Strongly disagree	Strongly disagree	Strongly disagree	Strongly disagree	Strongly disagree	Agree	Agree	Strongly agree	3	3	3	3
250	22	male	student	no i do not have any dietary exclusion	high school	omnivor	I eat red meat	I eat poultry	I eat fish	I eat dairy	I eat egg	I generally eat all of these food groups	Strongly disagree	Disagree	Disagree	Disagree	Strongly disagree	Disagree	Strongly disagree	Disagree	Strongly disagree	Disagree	Strongly disagree	Disagree	Disagree	Disagree	Strongly disagree	Disagree	Strongly disagree	Disagree	Disagree	Strongly disagree	Disagree	Strongly disagree	Disagree	Disagree	Strongly disagree	Strongly disagree	Disagree	Strongly disagree	Disagree	Strongly disagree	Strongly disagree	Strongly disagree	Disagree	1	2	2	2
251	22	female	student	no i do not have any dietary exclusion	bachelors degree	omnivor	I eat red meat	I eat poultry	I eat fish	I eat dairy	I eat egg	I generally eat all of these food groups	Agree	Neither agree nor disagree	Agree	Neither agree nor disagree	Agree	Disagree	Neither agree nor disagree	Disagree	Disagree	Disagree	Disagree	Disagree	Disagree	Disagree	Disagree	Disagree	Disagree	Disagree	Disagree	Disagree	Disagree	Disagree	Disagree	Disagree	Disagree	Somewhat agree	Agree	Disagree	Disagree	Disagree	Somewhat disagree	Disagree	Neither agree nor disagree	6	4	6	4
252	22	female	worker	no i do not have any dietary exclusion	bachelors degree	omnivor	I eat red meat	I eat poultry	I eat fish	I eat dairy	I eat egg	I generally eat all of these food groups	Somewhat agree	Agree	Agree	Somewhat agree	Somewhat disagree	Strongly disagree	Somewhat disagree	Strongly disagree	Somewhat disagree	Strongly agree	Neither agree nor disagree	Strongly disagree	Disagree	Strongly disagree	Disagree	Disagree	Disagree	Strongly disagree	Strongly disagree	Strongly disagree	Strongly disagree	Strongly disagree	Strongly disagree	Strongly disagree	Strongly disagree	Somewhat disagree	Neither agree nor disagree	Strongly disagree	Strongly disagree	Strongly disagree	Strongly disagree	Strongly disagree	Strongly disagree	5	6	6	5
253	23	female	self-employed	no i do not have any dietary exclusion	bachelors degree	omnivor	I eat red meat	I eat poultry	I eat fish	I eat dairy	I eat egg	I generally eat all of these food groups	Agree	Agree	Agree	Agree	Agree	Agree	Strongly agree	Strongly agree	Somewhat agree	Somewhat agree	Somewhat agree	Somewhat agree	Somewhat agree	Somewhat agree	Somewhat agree	Somewhat agree	Agree	Somewhat agree	Somewhat agree	Somewhat agree	Agree	Agree	Agree	Agree	Agree	Agree	Agree	Agree	Agree	Agree	Agree	Agree	Somewhat agree	6	6	6	6
254	26	male	self-employed	no i do not have any dietary exclusion	bachelors degree	omnivor	I eat red meat	I eat poultry	I eat fish	I eat dairy	I eat egg	I generally eat all of these food groups	Somewhat agree	Somewhat agree	Agree	Agree	Agree	Agree	Agree	Agree	Somewhat agree	Agree	Agree	Agree	Agree	Somewhat agree	Agree	Agree	Somewhat agree	Agree	Agree	Agree	Agree	Agree	Agree	Agree	Agree	Agree	Agree	Agree	Strongly agree	Agree	Agree	Agree	Agree	5	5	6	6
255	39	female	government employee	no i do not have any dietary exclusion	bachelors degree	omnivor	I eat red meat	I eat poultry	I eat fish	I eat dairy	I eat egg	I generally eat all of these food groups	Neither agree nor disagree	Neither agree nor disagree	Neither agree nor disagree	Neither agree nor disagree	Neither agree nor disagree	Neither agree nor disagree	Neither agree nor disagree	Neither agree nor disagree	Neither agree nor disagree	Neither agree nor disagree	Neither agree nor disagree	Neither agree nor disagree	Neither agree nor disagree	Neither agree nor disagree	Neither agree nor disagree	Neither agree nor disagree	Neither agree nor disagree	Neither agree nor disagree	Neither agree nor disagree	Neither agree nor disagree	Neither agree nor disagree	Neither agree nor disagree	Neither agree nor disagree	Neither agree nor disagree	Neither agree nor disagree	Neither agree nor disagree	Neither agree nor disagree	Neither agree nor disagree	Neither agree nor disagree	Neither agree nor disagree	Neither agree nor disagree	Neither agree nor disagree	Neither agree nor disagree	4	4	4	4
256	27	male	government employee	no i do not have any dietary exclusion	bachelors degree	omnivor	I eat red meat	I eat poultry	I eat fish	I eat dairy	I eat egg	I generally eat all of these food groups	Somewhat disagree	Somewhat agree	Agree	Agree	Agree	Strongly disagree	Agree	Neither agree nor disagree	Neither agree nor disagree	Somewhat agree	Somewhat agree	Strongly disagree	Strongly disagree	Strongly disagree	Strongly disagree	Strongly disagree	Strongly disagree	Strongly disagree	Strongly disagree	Disagree	Disagree	Disagree	Disagree	Somewhat disagree	Somewhat disagree	Somewhat disagree	Somewhat disagree	Somewhat disagree	Disagree	Disagree	Strongly disagree	Disagree	Agree	3	5	6	6
257	29	female	government employee	no i do not have any dietary exclusion	bachelors degree	omnivor	I eat red meat	I eat poultry	I eat fish	I eat dairy	I eat egg	I generally eat all of these food groups	Agree	Agree	Agree	Somewhat agree	Agree	Somewhat agree	Agree	Somewhat agree	Agree	Agree	Somewhat agree	Somewhat agree	Agree	Agree	Somewhat agree	Somewhat agree	Agree	Somewhat agree	Somewhat agree	Agree	Agree	Agree	Agree	Agree	Somewhat agree	Agree	Somewhat agree	Somewhat agree	Somewhat agree	Agree	Agree	Agree	Agree	6	6	6	5
258	31	male	government employee	no i do not have any dietary exclusion	bachelors degree	omnivor	I eat red meat	I eat poultry	I eat fish	I eat dairy	I eat egg	I generally eat all of these food groups	Agree	Agree	Agree	Agree	Agree	Agree	Agree	Agree	Agree	Agree	Agree	Disagree	Disagree	Disagree	Disagree	Disagree	Disagree	Disagree	Disagree	Disagree	Neither agree nor disagree	Neither agree nor disagree	Neither agree nor disagree	Neither agree nor disagree	Neither agree nor disagree	Neither agree nor disagree	Neither agree nor disagree	Neither agree nor disagree	Neither agree nor disagree	Neither agree nor disagree	Neither agree nor disagree	Neither agree nor disagree	Neither agree nor disagree	6	6	6	6
259	37	female	government employee	no i do not have any dietary exclusion	masters degree	omnivor	I eat red meat	I eat poultry	I eat fish	I eat dairy	I eat egg	I generally eat all of these food groups	Agree	Agree	Agree	Agree	Agree	Somewhat disagree	Neither agree nor disagree	Somewhat disagree	Somewhat disagree	Somewhat disagree	Somewhat disagree	Disagree	Strongly disagree	Strongly disagree	Strongly disagree	Strongly disagree	Disagree	Strongly disagree	Strongly disagree	Disagree	Disagree	Somewhat disagree	Somewhat agree	Neither agree nor disagree	Neither agree nor disagree	Somewhat agree	Somewhat agree	Somewhat agree	Strongly disagree	Somewhat disagree	Somewhat disagree	Neither agree nor disagree	Somewhat agree	6	6	6	6
260	38	male	government employee	no i do not have any dietary exclusion	phd	omnivor	I eat red meat	I eat poultry	I eat fish	I eat dairy	I eat egg	I generally eat all of these food groups	Somewhat agree	Agree	Neither agree nor disagree	Neither agree nor disagree	Neither agree nor disagree	Neither agree nor disagree	Neither agree nor disagree	Neither agree nor disagree	Neither agree nor disagree	Neither agree nor disagree	Neither agree nor disagree	Neither agree nor disagree	Neither agree nor disagree	Neither agree nor disagree	Neither agree nor disagree	Neither agree nor disagree	Neither agree nor disagree	Neither agree nor disagree	Neither agree nor disagree	Neither agree nor disagree	Somewhat disagree	Somewhat disagree	Somewhat agree	Somewhat disagree	Somewhat disagree	Somewhat disagree	Somewhat agree	Somewhat agree	Somewhat agree	Somewhat agree	Neither agree nor disagree	Somewhat disagree	Disagree	5	6	4	4
261	22	female	student	no i do not have any dietary exclusion	high school	omnivor	I eat red meat	I eat poultry	I eat fish	I eat dairy	I eat egg	I generally eat all of these food groups	Somewhat disagree	Somewhat disagree	Neither agree nor disagree	Neither agree nor disagree	Neither agree nor disagree	Neither agree nor disagree	Neither agree nor disagree	Neither agree nor disagree	Neither agree nor disagree	Neither agree nor disagree	Neither agree nor disagree	Neither agree nor disagree	Neither agree nor disagree	Neither agree nor disagree	Neither agree nor disagree	Neither agree nor disagree	Neither agree nor disagree	Neither agree nor disagree	Neither agree nor disagree	Neither agree nor disagree	Neither agree nor disagree	Neither agree nor disagree	Neither agree nor disagree	Neither agree nor disagree	Neither agree nor disagree	Neither agree nor disagree	Neither agree nor disagree	Neither agree nor disagree	Neither agree nor disagree	Neither agree nor disagree	Neither agree nor disagree	Neither agree nor disagree	Neither agree nor disagree	3	3	4	4
262	36	male	government employee	no i do not have any dietary exclusion	bachelors degree	omnivor	I eat red meat	I eat poultry	I eat fish	I eat dairy	I eat egg	I generally eat all of these food groups	Somewhat agree	Somewhat agree	Somewhat agree	Somewhat agree	Somewhat agree	Neither agree nor disagree	Neither agree nor disagree	Neither agree nor disagree	Neither agree nor disagree	Neither agree nor disagree	Neither agree nor disagree	Neither agree nor disagree	Neither agree nor disagree	Neither agree nor disagree	Neither agree nor disagree	Neither agree nor disagree	Neither agree nor disagree	Neither agree nor disagree	Neither agree nor disagree	Neither agree nor disagree	Neither agree nor disagree	Neither agree nor disagree	Neither agree nor disagree	Neither agree nor disagree	Neither agree nor disagree	Neither agree nor disagree	Neither agree nor disagree	Neither agree nor disagree	Neither agree nor disagree	Neither agree nor disagree	Neither agree nor disagree	Neither agree nor disagree	Somewhat agree	5	5	5	5
263	33	female	government employee	no i do not have any dietary exclusion	masters degree	omnivor	I eat red meat	I eat poultry	I eat fish	I eat dairy	I eat egg	I generally eat all of these food groups	Neither agree nor disagree	Neither agree nor disagree	Neither agree nor disagree	Neither agree nor disagree	Neither agree nor disagree	Neither agree nor disagree	Neither agree nor disagree	Neither agree nor disagree	Neither agree nor disagree	Neither agree nor disagree	Neither agree nor disagree	Neither agree nor disagree	Neither agree nor disagree	Neither agree nor disagree	Neither agree nor disagree	Neither agree nor disagree	Neither agree nor disagree	Neither agree nor disagree	Neither agree nor disagree	Neither agree nor disagree	Neither agree nor disagree	Neither agree nor disagree	Neither agree nor disagree	Neither agree nor disagree	Neither agree nor disagree	Neither agree nor disagree	Neither agree nor disagree	Neither agree nor disagree	Neither agree nor disagree	Neither agree nor disagree	Neither agree nor disagree	Neither agree nor disagree	Neither agree nor disagree	4	4	4	4
264	59	male	government employee	no i do not have any dietary exclusion	bachelors degree	omnivor	I eat red meat	I eat poultry	I eat fish	I eat dairy	I eat egg	I generally eat all of these food groups	Somewhat agree	Agree	Somewhat disagree	Neither agree nor disagree	Somewhat disagree	Strongly disagree	Disagree	Somewhat agree	Neither agree nor disagree	Agree	Agree	Strongly disagree	Strongly disagree	Strongly disagree	Strongly disagree	Strongly disagree	Strongly disagree	Strongly disagree	Strongly disagree	Strongly disagree	Disagree	Strongly disagree	Strongly disagree	Strongly disagree	Somewhat agree	Agree	Disagree	Strongly disagree	Strongly disagree	Strongly disagree	Agree	Somewhat agree	Agree	5	6	3	4
265	22	male	student	no i do not have any dietary exclusion	high school	omnivor	I eat red meat	I eat poultry	I eat fish	I eat dairy	I eat egg	I generally eat all of these food groups	Somewhat disagree	Somewhat disagree	Somewhat disagree	Somewhat disagree	Somewhat disagree	Somewhat disagree	Somewhat disagree	Somewhat disagree	Somewhat disagree	Somewhat disagree	Somewhat disagree	Somewhat disagree	Somewhat disagree	Somewhat disagree	Somewhat disagree	Somewhat disagree	Somewhat disagree	Somewhat disagree	Somewhat disagree	Somewhat disagree	Somewhat disagree	Somewhat disagree	Somewhat disagree	Somewhat disagree	Somewhat disagree	Somewhat disagree	Somewhat disagree	Somewhat disagree	Somewhat disagree	Somewhat disagree	Somewhat disagree	Somewhat disagree	Somewhat disagree	3	3	3	3
266	36	male	government employee	no i do not have any dietary exclusion	masters degree	omnivor	I eat red meat	I eat poultry	I eat fish	I eat dairy	I eat egg	I generally eat all of these food groups	Agree	Neither agree nor disagree	Neither agree nor disagree	Somewhat agree	Somewhat agree	Strongly disagree	Agree	Strongly disagree	Strongly disagree	Strongly disagree	Strongly disagree	Strongly disagree	Strongly disagree	Strongly disagree	Strongly disagree	Strongly disagree	Strongly disagree	Strongly disagree	Strongly disagree	Somewhat disagree	Somewhat disagree	Disagree	Disagree	Disagree	Somewhat disagree	Somewhat disagree	Agree	Strongly disagree	Strongly disagree	Strongly disagree	Somewhat disagree	Somewhat disagree	Disagree	6	4	4	5
267	39	male	government employee	no i do not have any dietary exclusion	phd	omnivor	I eat red meat	I eat poultry	I eat fish	I eat dairy	I eat egg	I generally eat all of these food groups	Somewhat agree	Somewhat agree	Somewhat agree	Neither agree nor disagree	Somewhat disagree	Disagree	Disagree	Disagree	Disagree	Disagree	Disagree	Disagree	Disagree	Disagree	Disagree	Disagree	Disagree	Disagree	Disagree	Disagree	Disagree	Disagree	Disagree	Disagree	Neither agree nor disagree	Neither agree nor disagree	Neither agree nor disagree	Disagree	Strongly disagree	Strongly disagree	Neither agree nor disagree	Strongly disagree	Somewhat agree	5	5	5	4
268	24	female	student	no i do not have any dietary exclusion	bachelors degree	omnivor	I eat red meat	I eat poultry	I eat fish	I eat dairy	I eat egg	I generally eat all of these food groups	Agree	Agree	Agree	Agree	Agree	Somewhat agree	Agree	Agree	Agree	Neither agree nor disagree	Strongly disagree	Strongly disagree	Strongly disagree	Strongly disagree	Strongly disagree	Strongly disagree	Strongly disagree	Strongly disagree	Strongly disagree	Strongly disagree	Strongly disagree	Disagree	Somewhat disagree	Somewhat disagree	Somewhat agree	Somewhat agree	Agree	Neither agree nor disagree	Strongly disagree	Strongly disagree	Agree	Agree	Strongly agree	6	6	6	6
269	27	male	unemployed	no i do not have any dietary exclusion	bachelors degree	omnivor	I eat red meat	I eat poultry	I eat fish	I eat dairy	I eat egg	I generally eat all of these food groups	Agree	Agree	Agree	Agree	Agree	Agree	Agree	Agree	Agree	Agree	Agree	Somewhat disagree	Disagree	Disagree	Disagree	Disagree	Disagree	Disagree	Disagree	Disagree	Somewhat disagree	Somewhat disagree	Neither agree nor disagree	Neither agree nor disagree	Neither agree nor disagree	Neither agree nor disagree	Neither agree nor disagree	Neither agree nor disagree	Neither agree nor disagree	Neither agree nor disagree	Neither agree nor disagree	Somewhat disagree	Somewhat disagree	6	6	6	6
270	35	female	worker	no i do not have any dietary exclusion	bachelors degree	omnivor	I eat red meat	I eat poultry	I eat fish	I eat dairy	I eat egg	I generally eat all of these food groups	Somewhat disagree	Somewhat disagree	Somewhat disagree	Somewhat disagree	Somewhat disagree	Somewhat disagree	Somewhat disagree	Somewhat disagree	Somewhat disagree	Somewhat disagree	Neither agree nor disagree	Disagree	Disagree	Disagree	Disagree	Disagree	Disagree	Strongly disagree	Strongly disagree	Disagree	Disagree	Disagree	Disagree	Disagree	Disagree	Disagree	Disagree	Disagree	Strongly disagree	Strongly disagree	Somewhat agree	Disagree	Somewhat disagree	3	3	3	3
271	42	male	government employee	no i do not have any dietary exclusion	bachelors degree	omnivor	I eat red meat	I eat poultry	I eat fish	I eat dairy	I eat egg	I generally eat all of these food groups	Agree	Agree	Somewhat agree	Agree	Agree	Strongly disagree	Agree	Strongly disagree	Strongly disagree	Strongly disagree	Strongly disagree	Strongly disagree	Strongly disagree	Neither agree nor disagree	Disagree	Somewhat agree	Somewhat agree	Strongly disagree	Somewhat agree	Strongly agree	Disagree	Disagree	Disagree	Strongly agree	Strongly agree	Strongly agree	Strongly agree	Agree	Strongly disagree	Strongly disagree	Somewhat agree	Somewhat agree	Agree	6	6	5	6
272	21	male	student	no i do not have any dietary exclusion	high school	omnivor	I eat red meat	I eat poultry	I eat fish	I eat dairy	I eat egg	I generally eat all of these food groups	Agree	Agree	Agree	Agree	Agree	Agree	Agree	Agree	Strongly disagree	Strongly disagree	Strongly disagree	Strongly disagree	Strongly disagree	Strongly disagree	Strongly disagree	Strongly disagree	Strongly disagree	Strongly disagree	Disagree	Disagree	Disagree	Strongly disagree	Disagree	Somewhat disagree	Somewhat disagree	Strongly agree	Strongly agree	Agree	Agree	Agree	Disagree	Agree	Agree	6	6	6	6
273	23	female	student	no i do not have any dietary exclusion	high school	omnivor	I eat red meat	I eat poultry	I eat fish	I eat dairy	I eat egg	I generally eat all of these food groups	Somewhat agree	Somewhat agree	Somewhat agree	Somewhat agree	Somewhat agree	Somewhat agree	Somewhat agree	Somewhat agree	Somewhat agree	Somewhat agree	Somewhat agree	Somewhat agree	Somewhat agree	Somewhat agree	Somewhat agree	Somewhat agree	Somewhat agree	Somewhat agree	Somewhat agree	Somewhat agree	Somewhat agree	Somewhat agree	Somewhat agree	Somewhat agree	Somewhat agree	Somewhat agree	Somewhat agree	Somewhat agree	Somewhat agree	Somewhat agree	Somewhat agree	Somewhat agree	Somewhat agree	5	5	5	5
274	37	female	government employee	no i do not have any dietary exclusion	bachelors degree	omnivor	I eat red meat	I eat poultry	I eat fish	I eat dairy	I eat egg	I generally eat all of these food groups	Agree	Agree	Agree	Agree	Agree	Strongly disagree	Disagree	Agree	Disagree	Agree	Disagree	Strongly disagree	Strongly disagree	Strongly disagree	Strongly disagree	Strongly disagree	Strongly disagree	Strongly disagree	Disagree	Somewhat disagree	Disagree	Somewhat disagree	Somewhat disagree	Somewhat disagree	Disagree	Somewhat disagree	Somewhat disagree	Strongly disagree	Disagree	Disagree	Agree	Agree	Agree	6	6	6	6
275	22	female	student	no i do not have any dietary exclusion	high school	omnivor	I eat red meat	I eat poultry	I eat fish	I eat dairy	I eat egg	I generally eat all of these food groups	Neither agree nor disagree	Neither agree nor disagree	Neither agree nor disagree	Neither agree nor disagree	Neither agree nor disagree	Neither agree nor disagree	Neither agree nor disagree	Neither agree nor disagree	Somewhat disagree	Neither agree nor disagree	Somewhat disagree	Disagree	Disagree	Disagree	Disagree	Disagree	Disagree	Disagree	Disagree	Disagree	Disagree	Disagree	Disagree	Somewhat disagree	Disagree	Disagree	Disagree	Strongly disagree	Strongly disagree	Disagree	Agree	Somewhat agree	Neither agree nor disagree	4	4	4	4
276	22	female	student	no i do not have any dietary exclusion	high school	omnivor	I eat red meat	I eat poultry	I eat fish	I eat dairy	I eat egg	I generally eat all of these food groups	Agree	Agree	Agree	Agree	Strongly agree	Strongly agree	Strongly agree	Agree	Strongly agree	Strongly disagree	Strongly disagree	Strongly agree	Strongly disagree	Neither agree nor disagree	Neither agree nor disagree	Disagree	Somewhat disagree	Strongly disagree	Somewhat disagree	Agree	Agree	Strongly disagree	Strongly disagree	Strongly disagree	Disagree	Disagree	Somewhat agree	Strongly agree	Strongly agree	Somewhat agree	Agree	Agree	Disagree	6	6	6	6
277	41	male	government employee	no i do not have any dietary exclusion	masters degree	omnivor	I eat red meat	I eat poultry	I eat fish	I eat dairy	I eat egg	I generally eat all of these food groups	Somewhat disagree	Somewhat disagree	Somewhat disagree	Somewhat disagree	Somewhat disagree	Somewhat disagree	Disagree	Somewhat disagree	Disagree	Somewhat disagree	Disagree	Neither agree nor disagree	Somewhat disagree	Neither agree nor disagree	Somewhat disagree	Neither agree nor disagree	Somewhat disagree	Neither agree nor disagree	Somewhat disagree	Neither agree nor disagree	Somewhat disagree	Neither agree nor disagree	Somewhat disagree	Neither agree nor disagree	Somewhat disagree	Neither agree nor disagree	Somewhat disagree	Somewhat disagree	Somewhat disagree	Somewhat disagree	Somewhat disagree	Somewhat disagree	Somewhat disagree	3	3	3	3
278	31	male	self-employed	no i do not have any dietary exclusion	high school	omnivor	I eat red meat	I eat poultry	I eat fish	I eat dairy	I eat egg	I generally eat all of these food groups	Disagree	Strongly disagree	Strongly disagree	Agree	Agree	Strongly disagree	Strongly disagree	Strongly disagree	Strongly disagree	Strongly disagree	Strongly disagree	Strongly disagree	Strongly disagree	Strongly disagree	Strongly disagree	Strongly disagree	Strongly disagree	Strongly disagree	Strongly disagree	Strongly disagree	Strongly disagree	Strongly disagree	Strongly disagree	Strongly disagree	Agree	Strongly agree	Strongly agree	Strongly disagree	Strongly disagree	Strongly disagree	Somewhat disagree	Neither agree nor disagree	Strongly agree	2	1	1	6
279	25	female	self-employed	no i do not have any dietary exclusion	bachelors degree	omnivor	I eat red meat	I eat poultry	I eat fish	I eat dairy	I eat egg	I generally eat all of these food groups	Strongly agree	Agree	Strongly agree	Agree	Agree	Agree	Agree	Agree	Agree	Agree	Strongly agree	Agree	Agree	Agree	Strongly agree	Agree	Strongly agree	Strongly agree	Strongly agree	Agree	Strongly agree	Agree	Strongly agree	Agree	Strongly agree	Strongly agree	Strongly agree	Strongly agree	Strongly agree	Strongly agree	Strongly agree	Strongly agree	Strongly agree	7	6	7	6
280	26	male	worker	no i do not have any dietary exclusion	high school	omnivor	I eat red meat	I eat poultry	I eat fish	I eat dairy	I eat egg	I generally eat all of these food groups	Neither agree nor disagree	Neither agree nor disagree	Neither agree nor disagree	Neither agree nor disagree	Neither agree nor disagree	Neither agree nor disagree	Neither agree nor disagree	Neither agree nor disagree	Neither agree nor disagree	Neither agree nor disagree	Somewhat disagree	Somewhat disagree	Somewhat disagree	Somewhat disagree	Somewhat disagree	Somewhat disagree	Somewhat disagree	Neither agree nor disagree	Neither agree nor disagree	Neither agree nor disagree	Neither agree nor disagree	Neither agree nor disagree	Neither agree nor disagree	Somewhat agree	Neither agree nor disagree	Somewhat disagree	Somewhat agree	Somewhat agree	Neither agree nor disagree	Neither agree nor disagree	Somewhat disagree	Somewhat agree	Neither agree nor disagree	4	4	4	4
281	23	male	student	no i do not have any dietary exclusion	bachelors degree	omnivor	I eat red meat	I eat poultry	I eat fish	I eat dairy	I eat egg	I generally eat all of these food groups	Strongly agree	Strongly agree	Agree	Agree	Agree	Agree	Agree	Agree	Somewhat agree	Agree	Agree	Neither agree nor disagree	Somewhat agree	Agree	Somewhat agree	Somewhat agree	Somewhat agree	Somewhat agree	Somewhat agree	Somewhat agree	Somewhat agree	Agree	Agree	Agree	Agree	Agree	Somewhat agree	Neither agree nor disagree	Neither agree nor disagree	Neither agree nor disagree	Neither agree nor disagree	Neither agree nor disagree	Neither agree nor disagree	7	7	6	6
282	52	male	worker	no i do not have any dietary exclusion	bachelors degree	omnivor	I eat red meat	I eat poultry	I eat fish	I eat dairy	I eat egg	I generally eat all of these food groups	Neither agree nor disagree	Neither agree nor disagree	Somewhat agree	Somewhat agree	Somewhat disagree	Somewhat disagree	Somewhat disagree	Somewhat disagree	Somewhat disagree	Somewhat disagree	Somewhat disagree	Somewhat disagree	Somewhat disagree	Somewhat disagree	Somewhat disagree	Somewhat disagree	Somewhat disagree	Somewhat disagree	Somewhat disagree	Somewhat disagree	Somewhat disagree	Somewhat disagree	Somewhat disagree	Somewhat disagree	Somewhat disagree	Somewhat disagree	Somewhat disagree	Somewhat disagree	Somewhat disagree	Somewhat disagree	Somewhat disagree	Somewhat disagree	Somewhat disagree	4	4	5	5
283	26	female	government employee	no i do not have any dietary exclusion	bachelors degree	omnivor	I eat red meat	I eat poultry	I eat fish	I eat dairy	I eat egg	I generally eat all of these food groups	Strongly agree	Strongly agree	Strongly agree	Strongly agree	Strongly agree	Somewhat agree	Somewhat agree	Somewhat agree	Somewhat disagree	Somewhat disagree	Somewhat disagree	Somewhat disagree	Strongly disagree	Strongly disagree	Strongly disagree	Strongly disagree	Strongly disagree	Strongly disagree	Somewhat agree	Somewhat agree	Neither agree nor disagree	Somewhat agree	Strongly disagree	Disagree	Strongly disagree	Agree	Agree	Somewhat agree	Neither agree nor disagree	Agree	Somewhat agree	Somewhat agree	Agree	7	7	7	7
284	30	male	worker	no i do not have any dietary exclusion	bachelors degree	omnivor	I eat red meat	I eat poultry	I eat fish	I eat dairy	I eat egg	I generally eat all of these food groups	Agree	Somewhat agree	Strongly agree	Somewhat agree	Somewhat agree	Neither agree nor disagree	Neither agree nor disagree	Neither agree nor disagree	Strongly disagree	Strongly disagree	Strongly disagree	Strongly disagree	Strongly disagree	Strongly disagree	Strongly disagree	Strongly disagree	Strongly disagree	Strongly disagree	Strongly disagree	Strongly disagree	Strongly disagree	Strongly disagree	Strongly disagree	Strongly disagree	Strongly agree	Strongly agree	Strongly agree	Strongly disagree	Strongly disagree	Strongly disagree	Strongly disagree	Strongly disagree	Strongly disagree	6	5	7	5
285	26	female	government employee	no i do not have any dietary exclusion	masters degree	omnivor	I eat red meat	I eat poultry	I eat fish	I eat dairy	I eat egg	I generally eat all of these food groups	Agree	Agree	Agree	Agree	Agree	Agree	Agree	Agree	Agree	Neither agree nor disagree	Neither agree nor disagree	Disagree	Disagree	Disagree	Disagree	Disagree	Disagree	Disagree	Disagree	Somewhat disagree	Somewhat agree	Somewhat agree	Somewhat agree	Somewhat agree	Agree	Agree	Agree	Somewhat agree	Disagree	Disagree	Somewhat agree	Agree	Agree	6	6	6	6
286	53	female	government employee	no i do not have any dietary exclusion	bachelors degree	omnivor	I eat red meat	I eat poultry	I eat fish	I eat dairy	I eat egg	I generally eat all of these food groups	Strongly agree	Strongly agree	Strongly agree	Strongly agree	Strongly agree	Strongly agree	Strongly agree	Strongly agree	Strongly agree	Strongly agree	Strongly agree	Strongly agree	Strongly agree	Strongly agree	Strongly disagree	Strongly disagree	Strongly disagree	Strongly disagree	Somewhat disagree	Strongly disagree	Strongly disagree	Strongly disagree	Strongly disagree	Strongly disagree	Strongly disagree	Strongly disagree	Strongly disagree	Strongly disagree	Strongly disagree	Strongly disagree	Strongly disagree	Strongly disagree	Strongly disagree	7	7	7	7
287	25	male	worker	no i do not have any dietary exclusion	bachelors degree	omnivor	I eat red meat	I eat poultry	I eat fish	I eat dairy	I eat egg	I generally eat all of these food groups	Disagree	Disagree	Disagree	Disagree	Disagree	Disagree	Disagree	Disagree	Disagree	Disagree	Disagree	Disagree	Disagree	Disagree	Disagree	Disagree	Disagree	Disagree	Disagree	Disagree	Disagree	Disagree	Disagree	Disagree	Disagree	Disagree	Disagree	Disagree	Disagree	Disagree	Somewhat disagree	Somewhat disagree	Neither agree nor disagree	2	2	2	2
288	24	female	worker	no i do not have any dietary exclusion	high school	omnivor	I eat red meat	I eat poultry	I eat fish	I eat dairy	I eat egg	I generally eat all of these food groups	Neither agree nor disagree	Agree	Agree	Disagree	Strongly disagree	Strongly disagree	Strongly disagree	Strongly disagree	Strongly disagree	Somewhat agree	Strongly disagree	Strongly disagree	Strongly disagree	Strongly disagree	Strongly disagree	Strongly disagree	Strongly disagree	Strongly disagree	Strongly disagree	Strongly disagree	Strongly disagree	Strongly disagree	Strongly disagree	Strongly disagree	Strongly disagree	Strongly disagree	Strongly agree	Strongly disagree	Strongly disagree	Strongly disagree	Agree	Somewhat agree	Neither agree nor disagree	4	6	6	2
289	22	female	student	no i do not have any dietary exclusion	high school	omnivor	I eat red meat	I eat poultry	I eat fish	I eat dairy	I eat egg	I generally eat all of these food groups	Neither agree nor disagree	Neither agree nor disagree	Neither agree nor disagree	Neither agree nor disagree	Neither agree nor disagree	Disagree	Somewhat disagree	Strongly disagree	Strongly disagree	Strongly disagree	Strongly disagree	Strongly disagree	Strongly disagree	Strongly disagree	Strongly disagree	Strongly disagree	Strongly disagree	Strongly disagree	Strongly disagree	Strongly disagree	Strongly disagree	Strongly disagree	Strongly disagree	Neither agree nor disagree	Neither agree nor disagree	Neither agree nor disagree	Neither agree nor disagree	Strongly disagree	Strongly disagree	Somewhat disagree	Neither agree nor disagree	Neither agree nor disagree	Somewhat disagree	4	4	4	4
290	22	female	student	no i do not have any dietary exclusion	high school	omnivor	I eat red meat	I eat poultry	I eat fish	I eat dairy	I eat egg	I generally eat all of these food groups	Strongly disagree	Strongly disagree	Strongly disagree	Strongly disagree	Strongly disagree	Strongly disagree	Strongly disagree	Strongly disagree	Strongly disagree	Strongly disagree	Strongly disagree	Strongly disagree	Strongly disagree	Strongly disagree	Strongly disagree	Strongly disagree	Strongly disagree	Strongly disagree	Strongly disagree	Strongly disagree	Strongly disagree	Strongly disagree	Strongly disagree	Strongly disagree	Strongly disagree	Strongly disagree	Strongly disagree	Strongly disagree	Strongly disagree	Strongly disagree	Strongly disagree	Strongly disagree	Strongly disagree	1	1	1	1
291	21	female	student	no i do not have any dietary exclusion	high school	omnivor	I eat red meat	I eat poultry	I eat fish	I eat dairy	I eat egg	I generally eat all of these food groups	Neither agree nor disagree	Somewhat agree	Strongly agree	Neither agree nor disagree	Neither agree nor disagree	Neither agree nor disagree	Neither agree nor disagree	Neither agree nor disagree	Neither agree nor disagree	Neither agree nor disagree	Neither agree nor disagree	Neither agree nor disagree	Neither agree nor disagree	Neither agree nor disagree	Neither agree nor disagree	Neither agree nor disagree	Neither agree nor disagree	Neither agree nor disagree	Neither agree nor disagree	Neither agree nor disagree	Strongly agree	Neither agree nor disagree	Neither agree nor disagree	Neither agree nor disagree	Neither agree nor disagree	Neither agree nor disagree	Neither agree nor disagree	Neither agree nor disagree	Somewhat disagree	Somewhat disagree	Somewhat disagree	Somewhat disagree	Somewhat disagree	4	5	7	4
292	21	female	worker	no i do not have any dietary exclusion	bachelors degree	omnivor	I eat red meat	I eat poultry	I eat fish	I eat dairy	I eat egg	I generally eat all of these food groups	Strongly agree	Strongly agree	Strongly agree	Strongly agree	Strongly agree	Strongly disagree	Neither agree nor disagree	Neither agree nor disagree	Somewhat disagree	Neither agree nor disagree	Neither agree nor disagree	Strongly disagree	Strongly disagree	Strongly disagree	Strongly disagree	Strongly disagree	Strongly disagree	Strongly disagree	Strongly disagree	Strongly agree	Neither agree nor disagree	Neither agree nor disagree	Strongly agree	Strongly agree	Strongly disagree	Strongly agree	Strongly agree	Strongly disagree	Strongly disagree	Strongly agree	Strongly agree	Strongly agree	Agree	7	7	7	7
293	25	female	self-employed	no i do not have any dietary exclusion	bachelors degree	omnivor	I eat red meat	I eat poultry	I eat fish	I eat dairy	I eat egg	I generally eat all of these food groups	Strongly agree	Strongly agree	Strongly agree	Strongly agree	Strongly agree	Strongly agree	Strongly agree	Strongly agree	Strongly agree	Strongly agree	Strongly agree	Strongly agree	Strongly agree	Strongly agree	Strongly agree	Strongly agree	Strongly agree	Strongly agree	Strongly agree	Strongly agree	Strongly agree	Strongly agree	Strongly agree	Strongly agree	Strongly agree	Strongly agree	Strongly agree	Strongly agree	Strongly agree	Strongly agree	Strongly agree	Strongly agree	Strongly agree	7	7	7	7
294	26	male	government employee	no i do not have any dietary exclusion	bachelors degree	omnivor	I eat red meat	I eat poultry	I eat fish	I eat dairy	I eat egg	I generally eat all of these food groups	Agree	Agree	Agree	Agree	Agree	Disagree	Somewhat disagree	Disagree	Disagree	Disagree	Disagree	Disagree	Disagree	Disagree	Disagree	Disagree	Disagree	Disagree	Disagree	Disagree	Disagree	Disagree	Disagree	Disagree	Disagree	Disagree	Disagree	Disagree	Disagree	Disagree	Disagree	Disagree	Disagree	6	6	6	6
295	22	female	student	no i do not have any dietary exclusion	high school	omnivor	I eat red meat	I eat poultry	I eat fish	I eat dairy	I eat egg	I generally eat all of these food groups	Disagree	Disagree	Disagree	Disagree	Disagree	Disagree	Disagree	Disagree	Disagree	Disagree	Disagree	Disagree	Disagree	Disagree	Disagree	Disagree	Disagree	Disagree	Disagree	Disagree	Disagree	Disagree	Disagree	Disagree	Disagree	Disagree	Disagree	Disagree	Disagree	Disagree	Somewhat disagree	Somewhat disagree	Neither agree nor disagree	2	2	2	2
296	22	male	student	no i do not have any dietary exclusion	bachelors degree	omnivor	I eat red meat	I eat poultry	I eat fish	I eat dairy	I eat egg	I generally eat all of these food groups	Neither agree nor disagree	Neither agree nor disagree	Neither agree nor disagree	Somewhat disagree	Somewhat disagree	Somewhat disagree	Neither agree nor disagree	Neither agree nor disagree	Somewhat disagree	Neither agree nor disagree	Somewhat disagree	Somewhat disagree	Somewhat disagree	Somewhat disagree	Neither agree nor disagree	Neither agree nor disagree	Somewhat disagree	Somewhat disagree	Neither agree nor disagree	Somewhat disagree	Somewhat disagree	Neither agree nor disagree	Neither agree nor disagree	Somewhat disagree	Somewhat disagree	Neither agree nor disagree	Neither agree nor disagree	Somewhat disagree	Somewhat disagree	Somewhat disagree	Neither agree nor disagree	Somewhat disagree	Somewhat disagree	4	4	4	3
297	24	female	student	no i do not have any dietary exclusion	high school	omnivor	I eat red meat	I eat poultry	I eat fish	I eat dairy	I eat egg	I generally eat all of these food groups	Disagree	Disagree	Somewhat disagree	Strongly disagree	Strongly disagree	Strongly disagree	Strongly disagree	Strongly disagree	Strongly disagree	Strongly disagree	Strongly disagree	Strongly disagree	Strongly disagree	Strongly disagree	Strongly disagree	Strongly disagree	Strongly disagree	Strongly disagree	Strongly disagree	Disagree	Strongly disagree	Strongly disagree	Strongly disagree	Disagree	Somewhat disagree	Somewhat disagree	Somewhat disagree	Disagree	Strongly disagree	Strongly disagree	Strongly agree	Strongly agree	Strongly agree	2	2	3	1
298	25	female	self-employed	no i do not have any dietary exclusion	bachelors degree	omnivor	I eat red meat	I eat poultry	I eat fish	I eat dairy	I eat egg	I generally eat all of these food groups	Agree	Agree	Agree	Agree	Somewhat agree	Strongly agree	Strongly agree	Strongly agree	Strongly disagree	Disagree	Somewhat disagree	Strongly disagree	Strongly disagree	Strongly disagree	Strongly disagree	Strongly disagree	Strongly disagree	Strongly disagree	Strongly disagree	Agree	Strongly disagree	Disagree	Agree	Strongly disagree	Neither agree nor disagree	Strongly disagree	Agree	Disagree	Strongly disagree	Strongly disagree	Agree	Agree	Strongly agree	6	6	6	6
299	22	male	worker	no i do not have any dietary exclusion	bachelors degree	omnivor	I eat red meat	I eat poultry	I eat fish	I eat dairy	I eat egg	I generally eat all of these food groups	Agree	Agree	Agree	Agree	Agree	Somewhat agree	Agree	Somewhat agree	Agree	Agree	Agree	Somewhat agree	Somewhat agree	Somewhat agree	Somewhat agree	Somewhat agree	Somewhat agree	Somewhat agree	Somewhat agree	Agree	Somewhat agree	Somewhat agree	Somewhat agree	Somewhat agree	Somewhat agree	Agree	Agree	Somewhat agree	Somewhat agree	Agree	Somewhat agree	Agree	Somewhat agree	6	6	6	6
300	21	female	student	no i do not have any dietary exclusion	high school	omnivor	I eat red meat	I eat poultry	I eat fish	I eat dairy	I eat egg	I generally eat all of these food groups	Somewhat agree	Agree	Agree	Agree	Agree	Somewhat agree	Neither agree nor disagree	Somewhat agree	Somewhat agree	Somewhat agree	Somewhat agree	Somewhat disagree	Agree	Neither agree nor disagree	Neither agree nor disagree	Neither agree nor disagree	Neither agree nor disagree	Neither agree nor disagree	Neither agree nor disagree	Agree	Somewhat agree	Somewhat agree	Agree	Agree	Agree	Agree	Agree	Agree	Neither agree nor disagree	Agree	Agree	Agree	Agree	5	6	6	6
301	23	female	student	no i do not have any dietary exclusion	bachelors degree	omnivor	I eat red meat	I eat poultry	I eat fish	I eat dairy	I eat egg	I generally eat all of these food groups	Somewhat disagree	Disagree	Neither agree nor disagree	Disagree	Disagree	Disagree	Disagree	Strongly disagree	Strongly agree	Strongly disagree	Strongly disagree	Strongly disagree	Strongly disagree	Strongly disagree	Strongly disagree	Strongly disagree	Strongly disagree	Strongly disagree	Strongly disagree	Strongly disagree	Strongly disagree	Strongly disagree	Somewhat agree	Somewhat agree	Somewhat agree	Somewhat agree	Somewhat agree	Agree	Strongly disagree	Strongly disagree	Strongly agree	Strongly agree	Strongly agree	3	2	4	2
302	22	male	student	no i do not have any dietary exclusion	high school	omnivor	I eat red meat	I eat poultry	I eat fish	I eat dairy	I eat egg	I generally eat all of these food groups	Strongly disagree	Strongly disagree	Strongly agree	Strongly disagree	Strongly agree	Strongly disagree	Strongly agree	Strongly agree	Strongly disagree	Somewhat agree	Strongly disagree	Strongly agree	Strongly agree	Strongly disagree	Strongly agree	Strongly agree	Strongly agree	Strongly disagree	Strongly disagree	Strongly disagree	Strongly disagree	Strongly disagree	Strongly disagree	Strongly disagree	Agree	Strongly agree	Strongly agree	Agree	Strongly agree	Strongly agree	Strongly disagree	Strongly disagree	Strongly disagree	1	1	7	1
303	19	male	student	no i do not have any dietary exclusion	high school	omnivor	I eat red meat	I eat poultry	I eat fish	I eat dairy	I eat egg	I generally eat all of these food groups	Strongly agree	Disagree	Disagree	Disagree	Neither agree nor disagree	Strongly disagree	Disagree	Disagree	Disagree	Strongly disagree	Strongly disagree	Strongly disagree	Strongly disagree	Disagree	Strongly disagree	Strongly disagree	Disagree	Strongly disagree	Somewhat disagree	Somewhat disagree	Disagree	Disagree	Disagree	Disagree	Disagree	Disagree	Neither agree nor disagree	Strongly disagree	Strongly disagree	Somewhat disagree	Strongly agree	Strongly agree	Strongly agree	7	2	2	2
304	20	male	student	no i do not have any dietary exclusion	high school	omnivor	I eat red meat	I eat poultry	I eat fish	I eat dairy	I eat egg	I generally eat all of these food groups	Neither agree nor disagree	Agree	Somewhat agree	Somewhat agree	Somewhat agree	Somewhat disagree	Agree	Somewhat agree	Somewhat agree	Somewhat agree	Neither agree nor disagree	Somewhat disagree	Strongly disagree	Somewhat disagree	Strongly disagree	Strongly disagree	Strongly disagree	Strongly disagree	Somewhat disagree	Neither agree nor disagree	Neither agree nor disagree	Somewhat disagree	Somewhat disagree	Somewhat disagree	Disagree	Neither agree nor disagree	Strongly agree	Agree	Somewhat agree	Somewhat agree	Strongly agree	Strongly agree	Strongly agree	4	6	5	5
305	21	female	student	no i do not have any dietary exclusion	bachelors degree	omnivor	I eat red meat	I eat poultry	I eat fish	I eat dairy	I eat egg	I generally eat all of these food groups	Agree	Strongly agree	Agree	Agree	Strongly agree	Agree	Strongly agree	Agree	Strongly agree	Agree	Strongly agree	Agree	Strongly agree	Agree	Agree	Agree	Agree	Agree	Agree	Agree	Agree	Agree	Agree	Agree	Agree	Somewhat agree	Agree	Somewhat agree	Agree	Somewhat agree	Agree	Agree	Strongly agree	6	7	6	6
306	22	female	student	no i do not have any dietary exclusion	high school	omnivor	I eat red meat	I eat poultry	I eat fish	I eat dairy	I eat egg	I generally eat all of these food groups	Somewhat agree	Neither agree nor disagree	Somewhat disagree	Disagree	Somewhat agree	Strongly disagree	Strongly disagree	Strongly disagree	Strongly disagree	Strongly disagree	Strongly disagree	Strongly disagree	Strongly disagree	Strongly disagree	Strongly disagree	Strongly disagree	Strongly disagree	Strongly disagree	Strongly disagree	Strongly disagree	Strongly disagree	Strongly disagree	Strongly disagree	Strongly disagree	Strongly disagree	Strongly disagree	Strongly disagree	Strongly disagree	Strongly disagree	Strongly disagree	Strongly disagree	Strongly disagree	Strongly disagree	5	4	3	2
307	20	female	student	no i do not have any dietary exclusion	high school	omnivor	I eat red meat	I eat poultry	I eat fish	I eat dairy	I eat egg	I generally eat all of these food groups	Strongly agree	Strongly agree	Agree	Agree	Agree	Agree	Agree	Strongly disagree	Disagree	Disagree	Disagree	Strongly disagree	Strongly disagree	Strongly disagree	Strongly disagree	Strongly disagree	Strongly disagree	Strongly disagree	Strongly disagree	Strongly disagree	Strongly disagree	Strongly disagree	Strongly disagree	Strongly disagree	Strongly disagree	Strongly disagree	Strongly disagree	Strongly disagree	Strongly disagree	Strongly disagree	Strongly agree	Somewhat agree	Agree	7	7	6	6
308	20	female	student	no i do not have any dietary exclusion	high school	omnivor	I eat red meat	I eat poultry	I eat fish	I eat dairy	I eat egg	I generally eat all of these food groups	Agree	Agree	Agree	Agree	Agree	Agree	Agree	Agree	Somewhat agree	Somewhat agree	Somewhat agree	Somewhat agree	Agree	Neither agree nor disagree	Neither agree nor disagree	Neither agree nor disagree	Neither agree nor disagree	Neither agree nor disagree	Somewhat disagree	Neither agree nor disagree	Somewhat disagree	Somewhat agree	Agree	Agree	Agree	Agree	Agree	Agree	Somewhat agree	Agree	Somewhat agree	Agree	Somewhat agree	6	6	6	6
309	27	male	worker	no i do not have any dietary exclusion	bachelors degree	omnivor	I eat red meat	I eat poultry	I eat fish	I eat dairy	I eat egg	I generally eat all of these food groups	Neither agree nor disagree	Neither agree nor disagree	Somewhat agree	Neither agree nor disagree	Somewhat agree	Neither agree nor disagree	Somewhat agree	Neither agree nor disagree	Neither agree nor disagree	Neither agree nor disagree	Neither agree nor disagree	Neither agree nor disagree	Neither agree nor disagree	Neither agree nor disagree	Neither agree nor disagree	Neither agree nor disagree	Neither agree nor disagree	Neither agree nor disagree	Neither agree nor disagree	Neither agree nor disagree	Neither agree nor disagree	Neither agree nor disagree	Neither agree nor disagree	Neither agree nor disagree	Neither agree nor disagree	Neither agree nor disagree	Neither agree nor disagree	Neither agree nor disagree	Neither agree nor disagree	Neither agree nor disagree	Neither agree nor disagree	Neither agree nor disagree	Neither agree nor disagree	4	4	5	4
310	22	female	student	no i do not have any dietary exclusion	high school	omnivor	I eat red meat	I eat poultry	I eat fish	I eat dairy	I eat egg	I generally eat all of these food groups	Somewhat agree	Somewhat agree	Somewhat disagree	Somewhat disagree	Somewhat disagree	Somewhat disagree	Somewhat agree	Neither agree nor disagree	Somewhat disagree	Neither agree nor disagree	Somewhat disagree	Somewhat disagree	Somewhat disagree	Somewhat disagree	Somewhat disagree	Somewhat disagree	Neither agree nor disagree	Neither agree nor disagree	Neither agree nor disagree	Neither agree nor disagree	Neither agree nor disagree	Neither agree nor disagree	Neither agree nor disagree	Neither agree nor disagree	Neither agree nor disagree	Neither agree nor disagree	Neither agree nor disagree	Neither agree nor disagree	Neither agree nor disagree	Neither agree nor disagree	Neither agree nor disagree	Neither agree nor disagree	Neither agree nor disagree	5	5	3	3
311	23	male	student	no i do not have any dietary exclusion	high school	omnivor	I eat red meat	I eat poultry	I eat fish	I eat dairy	I eat egg	I generally eat all of these food groups	Somewhat disagree	Somewhat disagree	Somewhat disagree	Somewhat disagree	Somewhat disagree	Somewhat disagree	Somewhat disagree	Somewhat disagree	Somewhat disagree	Somewhat disagree	Somewhat disagree	Somewhat disagree	Somewhat disagree	Disagree	Somewhat disagree	Disagree	Somewhat disagree	Somewhat disagree	Disagree	Somewhat disagree	Somewhat disagree	Somewhat disagree	Disagree	Somewhat disagree	Disagree	Somewhat disagree	Disagree	Somewhat disagree	Disagree	Somewhat disagree	Disagree	Somewhat disagree	Somewhat disagree	3	3	3	3
312	38	male	government employee	no i do not have any dietary exclusion	bachelors degree	omnivor	I eat red meat	I eat poultry	I eat fish	I eat dairy	I eat egg	I generally eat all of these food groups	Agree	Agree	Somewhat agree	Somewhat agree	Somewhat agree	Somewhat agree	Somewhat agree	Somewhat agree	Somewhat agree	Somewhat agree	Somewhat agree	Somewhat agree	Somewhat agree	Somewhat agree	Somewhat agree	Somewhat agree	Somewhat agree	Somewhat agree	Somewhat agree	Somewhat agree	Somewhat agree	Somewhat agree	Somewhat agree	Somewhat agree	Somewhat agree	Somewhat agree	Somewhat agree	Somewhat agree	Somewhat agree	Somewhat agree	Somewhat agree	Somewhat agree	Somewhat agree	6	6	5	5
313	42	male	self-employed	no i do not have any dietary exclusion	masters degree	omnivor	I eat red meat	I eat poultry	I eat fish	I eat dairy	I eat egg	I generally eat all of these food groups	Disagree	Disagree	Disagree	Disagree	Disagree	Agree	Disagree	Neither agree nor disagree	Agree	Strongly agree	Strongly agree	Strongly disagree	Strongly disagree	Strongly disagree	Strongly disagree	Strongly disagree	Strongly disagree	Strongly disagree	Strongly disagree	Strongly disagree	Strongly disagree	Strongly disagree	Strongly disagree	Strongly disagree	Strongly disagree	Strongly disagree	Strongly disagree	Strongly disagree	Strongly disagree	Strongly disagree	Strongly disagree	Strongly disagree	Strongly disagree	2	2	2	2
314	23	female	student	no i do not have any dietary exclusion	high school	omnivor	I eat red meat	I eat poultry	I eat fish	I eat dairy	I eat egg	I generally eat all of these food groups	Disagree	Disagree	Disagree	Disagree	Disagree	Disagree	Disagree	Disagree	Disagree	Disagree	Disagree	Disagree	Disagree	Disagree	Disagree	Disagree	Disagree	Disagree	Disagree	Disagree	Disagree	Disagree	Disagree	Disagree	Disagree	Disagree	Disagree	Disagree	Disagree	Disagree	Disagree	Disagree	Disagree	2	2	2	2
315	22	female	student	no i do not have any dietary exclusion	high school	omnivor	I eat red meat	I eat poultry	I eat fish	I eat dairy	I eat egg	I generally eat all of these food groups	Strongly agree	Agree	Agree	Agree	Somewhat agree	Agree	Somewhat agree	Agree	Agree	Somewhat agree	Agree	Somewhat agree	Strongly agree	Strongly agree	Agree	Agree	Strongly agree	Somewhat agree	Somewhat agree	Somewhat agree	Agree	Strongly agree	Strongly agree	Agree	Somewhat agree	Agree	Agree	Agree	Agree	Strongly agree	Strongly agree	Strongly agree	Agree	7	6	6	6
316	21	male	student	no i do not have any dietary exclusion	bachelors degree	omnivor	I eat red meat	I eat poultry	I eat fish	I eat dairy	I eat egg	I generally eat all of these food groups	Agree	Agree	Agree	Agree	Agree	Agree	Agree	Somewhat agree	Neither agree nor disagree	Neither agree nor disagree	Neither agree nor disagree	Disagree	Neither agree nor disagree	Somewhat disagree	Somewhat disagree	Strongly disagree	Strongly disagree	Strongly disagree	Strongly agree	Strongly agree	Strongly agree	Strongly agree	Strongly agree	Strongly agree	Strongly agree	Strongly agree	Strongly agree	Strongly agree	Somewhat agree	Neither agree nor disagree	Neither agree nor disagree	Somewhat disagree	Disagree	6	6	6	6
317	23	female	student	no i do not have any dietary exclusion	high school	omnivor	I eat red meat	I eat poultry	I eat fish	I eat dairy	I eat egg	I generally eat all of these food groups	Somewhat disagree	Strongly disagree	Somewhat disagree	Somewhat disagree	Somewhat disagree	Somewhat disagree	Neither agree nor disagree	Neither agree nor disagree	Neither agree nor disagree	Somewhat disagree	Neither agree nor disagree	Somewhat disagree	Somewhat disagree	Neither agree nor disagree	Somewhat disagree	Neither agree nor disagree	Neither agree nor disagree	Somewhat disagree	Somewhat disagree	Somewhat disagree	Somewhat disagree	Neither agree nor disagree	Somewhat disagree	Neither agree nor disagree	Neither agree nor disagree	Neither agree nor disagree	Neither agree nor disagree	Neither agree nor disagree	Neither agree nor disagree	Neither agree nor disagree	Neither agree nor disagree	Somewhat disagree	Somewhat disagree	3	1	3	3
318	36	female	worker	no i do not have any dietary exclusion	bachelors degree	omnivor	I eat red meat	I eat poultry	I eat fish	I eat dairy	I eat egg	I generally eat all of these food groups	Somewhat disagree	Somewhat disagree	Somewhat agree	Neither agree nor disagree	Neither agree nor disagree	Neither agree nor disagree	Neither agree nor disagree	Neither agree nor disagree	Somewhat agree	Somewhat disagree	Disagree	Disagree	Somewhat disagree	Agree	Disagree	Strongly disagree	Disagree	Strongly disagree	Somewhat disagree	Somewhat disagree	Somewhat disagree	Somewhat disagree	Somewhat agree	Somewhat agree	Neither agree nor disagree	Somewhat agree	Neither agree nor disagree	Strongly disagree	Strongly disagree	Strongly disagree	Strongly agree	Strongly agree	Strongly agree	3	3	5	4
319	27	female	worker	no i do not have any dietary exclusion	bachelors degree	omnivor	I eat red meat	I eat poultry	I eat fish	I eat dairy	I eat egg	I generally eat all of these food groups	Somewhat disagree	Neither agree nor disagree	Somewhat agree	Somewhat agree	Neither agree nor disagree	Somewhat disagree	Neither agree nor disagree	Neither agree nor disagree	Neither agree nor disagree	Neither agree nor disagree	Neither agree nor disagree	Disagree	Disagree	Disagree	Disagree	Disagree	Disagree	Disagree	Disagree	Disagree	Disagree	Disagree	Somewhat disagree	Disagree	Agree	Agree	Agree	Neither agree nor disagree	Disagree	Disagree	Agree	Agree	Agree	3	4	5	5
320	24	female	unemployed	no i do not have any dietary exclusion	high school	omnivor	I eat red meat	I eat poultry	I eat fish	I eat dairy	I eat egg	I generally eat all of these food groups	Strongly agree	Strongly agree	Agree	Somewhat agree	Agree	Somewhat agree	Somewhat agree	Agree	Neither agree nor disagree	Agree	Agree	Agree	Strongly agree	Agree	Neither agree nor disagree	Agree	Neither agree nor disagree	Agree	Neither agree nor disagree	Agree	Neither agree nor disagree	Agree	Neither agree nor disagree	Agree	Neither agree nor disagree	Agree	Neither agree nor disagree	Agree	Somewhat agree	Somewhat agree	Somewhat agree	Somewhat disagree	Somewhat disagree	7	7	6	5
321	19	female	student	no i do not have any dietary exclusion	high school	omnivor	I eat red meat	I eat poultry	I eat fish	I eat dairy	I eat egg	I generally eat all of these food groups	Somewhat disagree	Somewhat disagree	Somewhat disagree	Somewhat disagree	Somewhat disagree	Somewhat disagree	Somewhat disagree	Somewhat disagree	Somewhat disagree	Somewhat disagree	Somewhat disagree	Somewhat disagree	Somewhat disagree	Somewhat disagree	Somewhat disagree	Somewhat disagree	Somewhat disagree	Somewhat disagree	Somewhat disagree	Somewhat disagree	Somewhat disagree	Somewhat disagree	Somewhat disagree	Somewhat disagree	Somewhat disagree	Somewhat disagree	Somewhat disagree	Somewhat disagree	Somewhat disagree	Somewhat disagree	Somewhat disagree	Somewhat disagree	Somewhat disagree	3	3	3	3
322	19	female	student	no i do not have any dietary exclusion	high school	omnivor	I eat red meat	I eat poultry	I eat fish	I eat dairy	I eat egg	I generally eat all of these food groups	Agree	Agree	Agree	Agree	Agree	Agree	Agree	Agree	Agree	Agree	Agree	Agree	Agree	Agree	Agree	Agree	Agree	Agree	Agree	Agree	Agree	Agree	Agree	Agree	Agree	Agree	Agree	Agree	Agree	Agree	Agree	Agree	Agree	6	6	6	6
323	21	female	student	no i do not have any dietary exclusion	high school	omnivor	I eat red meat	I eat poultry	I eat fish	I eat dairy	I eat egg	I generally eat all of these food groups	Neither agree nor disagree	Neither agree nor disagree	Neither agree nor disagree	Neither agree nor disagree	Neither agree nor disagree	Somewhat agree	Somewhat agree	Somewhat agree	Somewhat disagree	Somewhat disagree	Neither agree nor disagree	Neither agree nor disagree	Somewhat agree	Somewhat agree	Somewhat agree	Neither agree nor disagree	Somewhat agree	Somewhat agree	Somewhat agree	Neither agree nor disagree	Neither agree nor disagree	Neither agree nor disagree	Agree	Agree	Somewhat agree	Somewhat agree	Somewhat agree	Somewhat disagree	Somewhat disagree	Neither agree nor disagree	Neither agree nor disagree	Neither agree nor disagree	Somewhat agree	4	4	4	4
324	20	female	student	no i do not have any dietary exclusion	high school	omnivor	I eat red meat	I eat poultry	I eat fish	I eat dairy	I eat egg	I generally eat all of these food groups	Somewhat agree	Somewhat agree	Somewhat agree	Somewhat agree	Somewhat agree	Somewhat agree	Somewhat agree	Somewhat agree	Somewhat agree	Somewhat agree	Somewhat agree	Somewhat agree	Somewhat agree	Somewhat agree	Somewhat agree	Somewhat agree	Somewhat agree	Somewhat agree	Somewhat agree	Somewhat agree	Somewhat agree	Somewhat agree	Somewhat agree	Somewhat agree	Somewhat agree	Somewhat agree	Somewhat agree	Somewhat agree	Somewhat agree	Somewhat agree	Somewhat agree	Somewhat agree	Somewhat agree	5	5	5	5
325	38	female	housewife	no i do not have any dietary exclusion	primary education	omnivor	I eat red meat	I eat poultry	I eat fish	I eat dairy	I eat egg	I generally eat all of these food groups	Disagree	Disagree	Disagree	Disagree	Disagree	Somewhat disagree	Disagree	Disagree	Disagree	Disagree	Disagree	Disagree	Disagree	Disagree	Disagree	Disagree	Disagree	Disagree	Disagree	Disagree	Disagree	Disagree	Disagree	Disagree	Disagree	Disagree	Disagree	Disagree	Disagree	Disagree	Disagree	Disagree	Disagree	2	2	2	2
326	29	female	worker	no i do not have any dietary exclusion	bachelors degree	omnivor	I eat red meat	I eat poultry	I eat fish	I eat dairy	I eat egg	I generally eat all of these food groups	Agree	Somewhat agree	Somewhat disagree	Somewhat disagree	Neither agree nor disagree	Neither agree nor disagree	Somewhat agree	Neither agree nor disagree	Somewhat disagree	Somewhat disagree	Neither agree nor disagree	Somewhat disagree	Disagree	Disagree	Disagree	Disagree	Neither agree nor disagree	Disagree	Neither agree nor disagree	Somewhat disagree	Neither agree nor disagree	Somewhat agree	Neither agree nor disagree	Somewhat agree	Somewhat agree	Somewhat agree	Agree	Neither agree nor disagree	Somewhat disagree	Somewhat disagree	Agree	Agree	Agree	6	5	3	3
327	19	female	student	no i do not have any dietary exclusion	high school	omnivor	I eat red meat	I eat poultry	I eat fish	I eat dairy	I eat egg	I generally eat all of these food groups	Neither agree nor disagree	Somewhat agree	Disagree	Neither agree nor disagree	Neither agree nor disagree	Agree	Somewhat agree	Strongly agree	Strongly disagree	Strongly disagree	Strongly disagree	Strongly disagree	Strongly disagree	Disagree	Strongly disagree	Disagree	Strongly disagree	Somewhat disagree	Strongly disagree	Neither agree nor disagree	Neither agree nor disagree	Strongly disagree	Strongly disagree	Strongly disagree	Somewhat agree	Somewhat agree	Somewhat agree	Somewhat agree	Strongly disagree	Neither agree nor disagree	Neither agree nor disagree	Disagree	Strongly agree	4	5	2	4
328	24	female	unemployed	no i do not have any dietary exclusion	bachelors degree	omnivor	I eat red meat	I eat poultry	I eat fish	I eat dairy	I eat egg	I generally eat all of these food groups	Agree	Agree	Strongly agree	Strongly agree	Strongly agree	Somewhat disagree	Strongly agree	Somewhat disagree	Strongly disagree	Strongly disagree	Strongly disagree	Strongly disagree	Strongly disagree	Strongly disagree	Strongly disagree	Strongly disagree	Strongly disagree	Strongly disagree	Strongly disagree	Neither agree nor disagree	Agree	Agree	Agree	Agree	Agree	Agree	Agree	Agree	Neither agree nor disagree	Agree	Agree	Strongly agree	Strongly agree	6	6	7	7
329	23	female	unemployed	no i do not have any dietary exclusion	bachelors degree	omnivor	I eat red meat	I eat poultry	I eat fish	I eat dairy	I eat egg	I generally eat all of these food groups	Disagree	Disagree	Somewhat agree	Disagree	Disagree	Disagree	Disagree	Neither agree nor disagree	Somewhat disagree	Agree	Agree	Strongly disagree	Strongly disagree	Strongly disagree	Strongly disagree	Strongly disagree	Strongly disagree	Strongly disagree	Disagree	Disagree	Disagree	Disagree	Disagree	Disagree	Disagree	Disagree	Somewhat agree	Strongly disagree	Strongly disagree	Strongly disagree	Strongly agree	Neither agree nor disagree	Strongly agree	2	2	5	2
330	19	female	student	no i do not have any dietary exclusion	high school	omnivor	I eat red meat	I eat poultry	I eat fish	I eat dairy	I eat egg	I generally eat all of these food groups	Somewhat agree	Somewhat agree	Somewhat agree	Somewhat agree	Agree	Agree	Agree	Agree	Disagree	Somewhat disagree	Disagree	Disagree	Disagree	Disagree	Disagree	Disagree	Disagree	Disagree	Agree	Agree	Agree	Agree	Agree	Agree	Somewhat agree	Somewhat agree	Somewhat agree	Somewhat disagree	Somewhat disagree	Somewhat disagree	Somewhat agree	Somewhat agree	Somewhat agree	5	5	5	5
331	22	female	student	no i do not have any dietary exclusion	bachelors degree	omnivor	I eat red meat	I eat poultry	I eat fish	I eat dairy	I eat egg	I generally eat all of these food groups	Agree	Agree	Somewhat agree	Somewhat agree	Somewhat agree	Somewhat agree	Somewhat agree	Somewhat agree	Somewhat agree	Somewhat agree	Somewhat agree	Somewhat agree	Somewhat agree	Somewhat agree	Somewhat agree	Somewhat agree	Somewhat agree	Somewhat agree	Somewhat agree	Somewhat agree	Somewhat agree	Somewhat agree	Somewhat agree	Somewhat agree	Somewhat agree	Somewhat agree	Somewhat agree	Somewhat agree	Somewhat agree	Somewhat agree	Somewhat agree	Somewhat agree	Somewhat agree	6	6	5	5
332	25	female	worker	no i do not have any dietary exclusion	bachelors degree	omnivor	I eat red meat	I eat poultry	I eat fish	I eat dairy	I eat egg	I generally eat all of these food groups	Strongly disagree	Strongly disagree	Strongly disagree	Strongly disagree	Strongly disagree	Strongly disagree	Strongly disagree	Strongly disagree	Strongly disagree	Strongly disagree	Disagree	Strongly disagree	Disagree	Strongly disagree	Disagree	Strongly disagree	Disagree	Strongly disagree	Disagree	Strongly disagree	Disagree	Strongly disagree	Disagree	Strongly disagree	Disagree	Disagree	Somewhat disagree	Somewhat disagree	Neither agree nor disagree	Somewhat agree	Neither agree nor disagree	Neither agree nor disagree	Neither agree nor disagree	1	1	1	1
333	30	male	worker	no i do not have any dietary exclusion	bachelors degree	omnivor	I eat red meat	I eat poultry	I eat fish	I eat dairy	I eat egg	I generally eat all of these food groups	Agree	Agree	Somewhat agree	Somewhat agree	Somewhat agree	Somewhat agree	Somewhat agree	Somewhat agree	Somewhat agree	Somewhat agree	Somewhat agree	Somewhat agree	Somewhat agree	Somewhat agree	Somewhat agree	Somewhat agree	Somewhat agree	Somewhat agree	Somewhat agree	Somewhat agree	Somewhat agree	Somewhat agree	Agree	Somewhat agree	Somewhat agree	Somewhat agree	Strongly agree	Somewhat agree	Somewhat agree	Somewhat agree	Somewhat agree	Somewhat agree	Somewhat agree	6	6	5	5
334	19	male	student	no i do not have any dietary exclusion	high school	omnivor	I eat red meat	I eat poultry	I eat fish	I eat dairy	I eat egg	I generally eat all of these food groups	Somewhat agree	Disagree	Somewhat disagree	Somewhat disagree	Neither agree nor disagree	Disagree	Somewhat agree	Somewhat disagree	Disagree	Disagree	Disagree	Disagree	Disagree	Disagree	Disagree	Somewhat disagree	Disagree	Disagree	Agree	Somewhat agree	Somewhat agree	Somewhat agree	Somewhat agree	Agree	Agree	Agree	Agree	Somewhat disagree	Disagree	Somewhat disagree	Somewhat agree	Agree	Somewhat agree	5	2	3	3
335	23	female	student	no i do not have any dietary exclusion	bachelors degree	omnivor	I eat red meat	I eat poultry	I eat fish	I eat dairy	I eat egg	I generally eat all of these food groups	Disagree	Disagree	Disagree	Disagree	Disagree	Disagree	Disagree	Disagree	Disagree	Disagree	Strongly disagree	Strongly disagree	Strongly disagree	Strongly disagree	Strongly disagree	Strongly disagree	Strongly disagree	Strongly disagree	Strongly disagree	Disagree	Disagree	Disagree	Disagree	Disagree	Disagree	Disagree	Somewhat disagree	Strongly disagree	Strongly disagree	Strongly disagree	Strongly agree	Strongly agree	Strongly agree	2	2	2	2
336	23	female	student	no i do not have any dietary exclusion	high school	omnivor	I eat red meat	I eat poultry	I eat fish	I eat dairy	I eat egg	I generally eat all of these food groups	Strongly agree	Agree	Somewhat agree	Agree	Agree	Strongly disagree	Somewhat disagree	Strongly disagree	Strongly disagree	Somewhat disagree	Strongly disagree	Strongly disagree	Strongly disagree	Strongly disagree	Strongly disagree	Strongly disagree	Somewhat disagree	Strongly disagree	Strongly disagree	Neither agree nor disagree	Disagree	Strongly disagree	Strongly disagree	Somewhat disagree	Agree	Agree	Agree	Agree	Strongly disagree	Strongly disagree	Agree	Agree	Strongly agree	7	6	5	6
337	22	male	student	no i do not have any dietary exclusion	bachelors degree	omnivor	I eat red meat	I eat poultry	I eat fish	I eat dairy	I eat egg	I generally eat all of these food groups	Somewhat disagree	Neither agree nor disagree	Somewhat disagree	Disagree	Disagree	Strongly disagree	Strongly disagree	Strongly disagree	Strongly disagree	Disagree	Strongly disagree	Strongly disagree	Strongly disagree	Strongly disagree	Strongly disagree	Strongly disagree	Strongly disagree	Strongly disagree	Strongly disagree	Strongly disagree	Strongly disagree	Strongly disagree	Strongly disagree	Strongly disagree	Strongly disagree	Strongly disagree	Strongly disagree	Strongly disagree	Strongly disagree	Strongly disagree	Strongly disagree	Somewhat disagree	Neither agree nor disagree	3	4	3	2
338	23	female	student	no i do not have any dietary exclusion	high school	omnivor	I eat red meat	I eat poultry	I eat fish	I eat dairy	I eat egg	I generally eat all of these food groups	Agree	Agree	Agree	Agree	Agree	Agree	Agree	Agree	Agree	Agree	Disagree	Disagree	Strongly disagree	Strongly disagree	Strongly disagree	Strongly disagree	Strongly disagree	Strongly disagree	Strongly disagree	Strongly disagree	Strongly disagree	Disagree	Disagree	Disagree	Disagree	Disagree	Strongly disagree	Strongly agree	Disagree	Agree	Agree	Agree	Agree	6	6	6	6
339	21	female	student	no i do not have any dietary exclusion	high school	omnivor	I eat red meat	I eat poultry	I eat fish	I eat dairy	I eat egg	I generally eat all of these food groups	Agree	Agree	Agree	Agree	Agree	Disagree	Somewhat disagree	Disagree	Somewhat disagree	Neither agree nor disagree	Neither agree nor disagree	Strongly disagree	Disagree	Disagree	Disagree	Disagree	Disagree	Disagree	Disagree	Disagree	Disagree	Neither agree nor disagree	Neither agree nor disagree	Neither agree nor disagree	Neither agree nor disagree	Neither agree nor disagree	Neither agree nor disagree	Neither agree nor disagree	Neither agree nor disagree	Neither agree nor disagree	Somewhat agree	Somewhat agree	Neither agree nor disagree	6	6	6	6
340	44	female	worker	no i do not have any dietary exclusion	masters degree	omnivor	I eat red meat	I eat poultry	I eat fish	I eat dairy	I eat egg	I generally eat all of these food groups	Strongly disagree	Strongly disagree	Strongly disagree	Strongly disagree	Strongly disagree	Strongly disagree	Disagree	Somewhat agree	Somewhat agree	Agree	Somewhat agree	Strongly disagree	Strongly disagree	Strongly disagree	Strongly disagree	Disagree	Somewhat agree	Strongly disagree	Strongly disagree	Disagree	Disagree	Somewhat agree	Disagree	Disagree	Somewhat agree	Somewhat disagree	Agree	Disagree	Disagree	Disagree	Strongly agree	Strongly agree	Agree	1	1	1	1
341	19	female	student	no i do not have any dietary exclusion	high school	omnivor	I eat red meat	I eat poultry	I eat fish	I eat dairy	I eat egg	I generally eat all of these food groups	Agree	Strongly agree	Somewhat agree	Agree	Somewhat agree	Strongly agree	Agree	Disagree	Disagree	Somewhat agree	Somewhat agree	Strongly disagree	Strongly disagree	Disagree	Disagree	Disagree	Disagree	Disagree	Disagree	Disagree	Somewhat agree	Disagree	Disagree	Disagree	Strongly agree	Strongly agree	Strongly agree	Disagree	Disagree	Disagree	Agree	Agree	Strongly agree	6	7	5	6
342	19	female	student	no i do not have any dietary exclusion	high school	omnivor	I eat red meat	I eat poultry	I eat fish	I eat dairy	I eat egg	I generally eat all of these food groups	Agree	Agree	Agree	Agree	Agree	Agree	Agree	Agree	Agree	Agree	Agree	Agree	Agree	Agree	Agree	Somewhat agree	Agree	Strongly agree	Agree	Agree	Agree	Agree	Agree	Agree	Agree	Agree	Agree	Agree	Agree	Agree	Agree	Agree	Agree	6	6	6	6
343	21	female	student	no i do not have any dietary exclusion	high school	omnivor	I eat red meat	I eat poultry	I eat fish	I eat dairy	I eat egg	I generally eat all of these food groups	Strongly disagree	Strongly disagree	Strongly disagree	Strongly disagree	Strongly disagree	Disagree	Strongly disagree	Disagree	Somewhat disagree	Disagree	Disagree	Neither agree nor disagree	Neither agree nor disagree	Strongly agree	Strongly agree	Strongly agree	Strongly agree	Strongly agree	Strongly disagree	Somewhat agree	Somewhat agree	Somewhat agree	Somewhat agree	Somewhat agree	Strongly agree	Somewhat disagree	Disagree	Somewhat disagree	Strongly disagree	Strongly agree	Disagree	Disagree	Strongly disagree	1	1	1	1
344	19	male	student	no i do not have any dietary exclusion	high school	omnivor	I eat red meat	I eat poultry	I eat fish	I eat dairy	I eat egg	I generally eat all of these food groups	Disagree	Disagree	Strongly disagree	Disagree	Disagree	Strongly disagree	Disagree	Strongly disagree	Strongly disagree	Strongly disagree	Strongly disagree	Strongly disagree	Strongly disagree	Strongly disagree	Strongly disagree	Strongly disagree	Strongly disagree	Strongly disagree	Strongly disagree	Strongly disagree	Strongly disagree	Disagree	Disagree	Somewhat disagree	Disagree	Disagree	Disagree	Strongly disagree	Strongly disagree	Strongly disagree	Strongly agree	Strongly agree	Strongly agree	2	2	1	2
345	21	female	student	no i do not have any dietary exclusion	high school	omnivor	I eat red meat	I eat poultry	I eat fish	I eat dairy	I eat egg	I generally eat all of these food groups	Somewhat agree	Somewhat agree	Neither agree nor disagree	Somewhat agree	Somewhat agree	Somewhat disagree	Somewhat disagree	Somewhat disagree	Somewhat disagree	Somewhat disagree	Somewhat disagree	Neither agree nor disagree	Neither agree nor disagree	Somewhat agree	Neither agree nor disagree	Neither agree nor disagree	Neither agree nor disagree	Disagree	Disagree	Somewhat disagree	Disagree	Disagree	Somewhat disagree	Somewhat disagree	Neither agree nor disagree	Neither agree nor disagree	Somewhat disagree	Disagree	Somewhat disagree	Neither agree nor disagree	Somewhat disagree	Neither agree nor disagree	Somewhat disagree	5	5	4	5
346	26	male	government employee	no i do not have any dietary exclusion	bachelors degree	omnivor	I eat red meat	I eat poultry	I eat fish	I eat dairy	I eat egg	I generally eat all of these food groups	Agree	Agree	Agree	Agree	Agree	Somewhat agree	Agree	Agree	Agree	Somewhat agree	Disagree	Strongly disagree	Strongly disagree	Strongly disagree	Strongly disagree	Strongly disagree	Strongly disagree	Strongly disagree	Strongly disagree	Strongly disagree	Strongly disagree	Disagree	Disagree	Disagree	Disagree	Disagree	Strongly disagree	Strongly disagree	Strongly disagree	Disagree	Disagree	Disagree	Disagree	6	6	6	6
347	24	male	student	no i do not have any dietary exclusion	bachelors degree	omnivor	I eat red meat	I eat poultry	I eat fish	I eat dairy	I eat egg	I generally eat all of these food groups	Agree	Agree	Agree	Agree	Agree	Neither agree nor disagree	Agree	Neither agree nor disagree	Neither agree nor disagree	Strongly disagree	Strongly disagree	Strongly disagree	Strongly disagree	Strongly disagree	Strongly disagree	Strongly disagree	Somewhat disagree	Disagree	Strongly disagree	Somewhat disagree	Somewhat disagree	Neither agree nor disagree	Neither agree nor disagree	Neither agree nor disagree	Neither agree nor disagree	Neither agree nor disagree	Somewhat agree	Somewhat agree	Strongly disagree	Strongly disagree	Somewhat disagree	Somewhat disagree	Somewhat disagree	6	6	6	6
348	38	female	government employee	no i do not have any dietary exclusion	bachelors degree	omnivor	I eat red meat	I eat poultry	I eat fish	I eat dairy	I eat egg	I generally eat all of these food groups	Disagree	Disagree	Disagree	Disagree	Disagree	Disagree	Disagree	Disagree	Strongly disagree	Strongly disagree	Strongly disagree	Strongly disagree	Strongly disagree	Strongly disagree	Strongly disagree	Strongly disagree	Strongly disagree	Strongly disagree	Disagree	Disagree	Disagree	Disagree	Disagree	Disagree	Disagree	Disagree	Disagree	Disagree	Strongly disagree	Disagree	Disagree	Disagree	Disagree	2	2	2	2
349	19	male	worker	no i do not have any dietary exclusion	high school	omnivor	I eat red meat	I eat poultry	I eat fish	I eat dairy	I eat egg	I generally eat all of these food groups	Disagree	Disagree	Disagree	Disagree	Disagree	Disagree	Disagree	Disagree	Disagree	Disagree	Disagree	Disagree	Disagree	Disagree	Disagree	Disagree	Disagree	Disagree	Disagree	Disagree	Disagree	Disagree	Disagree	Disagree	Disagree	Disagree	Agree	Disagree	Disagree	Disagree	Strongly agree	Strongly agree	Strongly agree	2	2	2	2
350	33	female	student	no i do not have any dietary exclusion	bachelors degree	omnivor	I eat red meat	I eat poultry	I eat fish	I eat dairy	I eat egg	I generally eat all of these food groups	Somewhat agree	Somewhat agree	Agree	Somewhat agree	Somewhat agree	Disagree	Neither agree nor disagree	Disagree	Somewhat agree	Somewhat agree	Neither agree nor disagree	Disagree	Disagree	Disagree	Disagree	Disagree	Disagree	Disagree	Disagree	Neither agree nor disagree	Neither agree nor disagree	Neither agree nor disagree	Neither agree nor disagree	Somewhat disagree	Neither agree nor disagree	Somewhat disagree	Somewhat agree	Neither agree nor disagree	Disagree	Disagree	Strongly disagree	Strongly disagree	Strongly disagree	5	5	6	5
351	22	female	student	no i do not have any dietary exclusion	bachelors degree	omnivor	I eat red meat	I eat poultry	I eat fish	I eat dairy	I eat egg	I generally eat all of these food groups	Somewhat agree	Somewhat agree	Somewhat agree	Somewhat agree	Somewhat agree	Somewhat agree	Somewhat agree	Somewhat agree	Somewhat agree	Somewhat agree	Somewhat agree	Somewhat agree	Somewhat agree	Somewhat agree	Somewhat agree	Somewhat agree	Somewhat agree	Somewhat agree	Somewhat agree	Somewhat agree	Somewhat agree	Somewhat agree	Somewhat agree	Somewhat agree	Somewhat agree	Somewhat agree	Somewhat agree	Somewhat agree	Somewhat agree	Somewhat agree	Somewhat agree	Somewhat agree	Somewhat agree	5	5	5	5
352	23	male	student	no i do not have any dietary exclusion	high school	omnivor	I eat red meat	I eat poultry	I eat fish	I eat dairy	I eat egg	I generally eat all of these food groups	Agree	Agree	Agree	Agree	Agree	Agree	Agree	Agree	Agree	Agree	Neither agree nor disagree	Strongly disagree	Strongly disagree	Strongly disagree	Strongly disagree	Strongly disagree	Strongly disagree	Neither agree nor disagree	Agree	Agree	Agree	Agree	Agree	Agree	Agree	Agree	Agree	Agree	Neither agree nor disagree	Agree	Agree	Neither agree nor disagree	Neither agree nor disagree	6	6	6	6
353	22	female	student	no i do not have any dietary exclusion	high school	omnivor	I eat red meat	I eat poultry	I eat fish	I eat dairy	I eat egg	I generally eat all of these food groups	Somewhat agree	Somewhat agree	Somewhat agree	Somewhat agree	Somewhat agree	Somewhat agree	Somewhat agree	Somewhat agree	Somewhat agree	Somewhat agree	Somewhat agree	Somewhat agree	Somewhat agree	Somewhat agree	Somewhat agree	Somewhat agree	Somewhat agree	Somewhat agree	Somewhat agree	Somewhat agree	Somewhat agree	Somewhat agree	Somewhat agree	Somewhat agree	Somewhat agree	Somewhat agree	Somewhat agree	Somewhat agree	Somewhat agree	Somewhat agree	Somewhat agree	Somewhat agree	Somewhat agree	5	5	5	5
354	37	male	worker	no i do not have any dietary exclusion	bachelors degree	omnivor	I eat red meat	I eat poultry	I eat fish	I eat dairy	I eat egg	I generally eat all of these food groups	Strongly agree	Agree	Strongly agree	Agree	Agree	Somewhat agree	Agree	Agree	Somewhat agree	Agree	Somewhat agree	Agree	Strongly agree	Strongly agree	Agree	Agree	Strongly agree	Neither agree nor disagree	Agree	Strongly agree	Agree	Agree	Agree	Agree	Strongly agree	Agree	Somewhat agree	Agree	Somewhat agree	Somewhat agree	Somewhat agree	Agree	Agree	7	6	7	6
355	21	male	student	no i do not have any dietary exclusion	high school	omnivor	I eat red meat	I eat poultry	I eat fish	I eat dairy	I eat egg	I generally eat all of these food groups	Disagree	Disagree	Disagree	Disagree	Disagree	Disagree	Disagree	Strongly disagree	Somewhat disagree	Somewhat disagree	Somewhat disagree	Strongly disagree	Strongly disagree	Strongly disagree	Disagree	Disagree	Strongly disagree	Disagree	Strongly disagree	Disagree	Disagree	Disagree	Strongly disagree	Disagree	Strongly disagree	Disagree	Disagree	Disagree	Strongly disagree	Somewhat agree	Somewhat agree	Agree	Somewhat agree	2	2	2	2
356	23	male	student	no i do not have any dietary exclusion	bachelors degree	omnivor	I eat red meat	I eat poultry	I eat fish	I eat dairy	I eat egg	I generally eat all of these food groups	Disagree	Somewhat agree	Neither agree nor disagree	Disagree	Somewhat agree	Disagree	Somewhat disagree	Somewhat disagree	Somewhat agree	Somewhat disagree	Somewhat disagree	Somewhat disagree	Disagree	Agree	Disagree	Somewhat disagree	Somewhat disagree	Somewhat disagree	Neither agree nor disagree	Neither agree nor disagree	Disagree	Disagree	Somewhat agree	Somewhat agree	Somewhat disagree	Neither agree nor disagree	Disagree	Neither agree nor disagree	Neither agree nor disagree	Somewhat agree	Somewhat disagree	Disagree	Somewhat disagree	2	5	4	2
357	23	male	student	no i do not have any dietary exclusion	bachelors degree	omnivor	I eat red meat	I eat poultry	I eat fish	I eat dairy	I eat egg	I generally eat all of these food groups	Neither agree nor disagree	Agree	Somewhat agree	Somewhat agree	Somewhat agree	Neither agree nor disagree	Somewhat agree	Neither agree nor disagree	Strongly disagree	Disagree	Neither agree nor disagree	Disagree	Disagree	Disagree	Disagree	Disagree	Disagree	Strongly disagree	Neither agree nor disagree	Neither agree nor disagree	Neither agree nor disagree	Neither agree nor disagree	Neither agree nor disagree	Neither agree nor disagree	Agree	Agree	Agree	Neither agree nor disagree	Neither agree nor disagree	Neither agree nor disagree	Somewhat agree	Somewhat agree	Disagree	4	6	5	5
358	24	male	student	no i do not have any dietary exclusion	high school	omnivor	I eat red meat	I eat poultry	I eat fish	I eat dairy	I eat egg	I generally eat all of these food groups	Somewhat agree	Strongly agree	Agree	Strongly agree	Agree	Strongly agree	Strongly agree	Somewhat agree	Agree	Somewhat agree	Agree	Strongly disagree	Strongly disagree	Strongly disagree	Strongly disagree	Strongly disagree	Strongly disagree	Strongly disagree	Strongly agree	Strongly agree	Strongly disagree	Strongly disagree	Strongly disagree	Strongly disagree	Strongly agree	Somewhat agree	Strongly disagree	Strongly disagree	Strongly disagree	Strongly disagree	Strongly agree	Strongly agree	Strongly disagree	5	7	6	7
359	20	female	student	no i do not have any dietary exclusion	high school	omnivor	I eat red meat	I eat poultry	I eat fish	I eat dairy	I eat egg	I generally eat all of these food groups	Strongly disagree	Strongly disagree	Strongly disagree	Strongly disagree	Strongly disagree	Strongly disagree	Strongly disagree	Strongly disagree	Strongly agree	Strongly agree	Strongly agree	Strongly agree	Strongly agree	Strongly agree	Strongly agree	Strongly agree	Strongly agree	Strongly agree	Strongly agree	Strongly agree	Strongly agree	Strongly agree	Strongly disagree	Strongly disagree	Strongly disagree	Strongly disagree	Strongly disagree	Strongly agree	Strongly agree	Strongly agree	Strongly disagree	Strongly disagree	Strongly disagree	1	1	1	1
360	25	male	student	no i do not have any dietary exclusion	high school	omnivor	I eat red meat	I eat poultry	I eat fish	I eat dairy	I eat egg	I generally eat all of these food groups	Strongly agree	Agree	Strongly agree	Agree	Strongly agree	Neither agree nor disagree	Neither agree nor disagree	Neither agree nor disagree	Agree	Strongly agree	Somewhat agree	Somewhat disagree	Strongly disagree	Strongly disagree	Strongly disagree	Strongly disagree	Strongly disagree	Strongly disagree	Strongly disagree	Strongly disagree	Strongly disagree	Strongly disagree	Somewhat agree	Strongly disagree	Disagree	Strongly disagree	Strongly disagree	Strongly disagree	Strongly disagree	Strongly disagree	Strongly agree	Strongly disagree	Strongly agree	7	6	7	6
361	19	female	student	no i do not have any dietary exclusion	high school	omnivor	I eat red meat	I eat poultry	I eat fish	I eat dairy	I eat egg	I generally eat all of these food groups	Somewhat agree	Agree	Agree	Agree	Agree	Agree	Agree	Agree	Neither agree nor disagree	Neither agree nor disagree	Neither agree nor disagree	Neither agree nor disagree	Neither agree nor disagree	Neither agree nor disagree	Neither agree nor disagree	Neither agree nor disagree	Neither agree nor disagree	Neither agree nor disagree	Neither agree nor disagree	Somewhat agree	Neither agree nor disagree	Neither agree nor disagree	Somewhat agree	Somewhat agree	Agree	Agree	Agree	Neither agree nor disagree	Neither agree nor disagree	Neither agree nor disagree	Neither agree nor disagree	Neither agree nor disagree	Agree	5	6	6	6
362	19	female	student	no i do not have any dietary exclusion	high school	omnivor	I eat red meat	I eat poultry	I eat fish	I eat dairy	I eat egg	I generally eat all of these food groups	Disagree	Disagree	Disagree	Disagree	Disagree	Disagree	Disagree	Disagree	Disagree	Disagree	Disagree	Disagree	Disagree	Disagree	Disagree	Disagree	Disagree	Disagree	Disagree	Disagree	Disagree	Disagree	Disagree	Disagree	Disagree	Disagree	Disagree	Disagree	Disagree	Disagree	Disagree	Somewhat disagree	Disagree	2	2	2	2
362	52	male	self-employed	no i do not have any dietary exclusion	bachelors degree	omnivor	I eat red meat	I eat poultry	I eat fish	I eat dairy	I eat egg	I generally eat all of these food groups	Agree	Agree	Agree	Agree	Agree	Strongly disagree	Somewhat disagree	Disagree	Disagree	Disagree	Disagree	Disagree	Disagree	Disagree	Disagree	Disagree	Disagree	Disagree	Disagree	Disagree	Disagree	Disagree	Disagree	Disagree	Disagree	Disagree	Disagree	Disagree	Disagree	Disagree	Disagree	Disagree	Disagree	6	6	6	6
364	19	female	student	no i do not have any dietary exclusion	high school	omnivor	I eat red meat	I eat poultry	I eat fish	I eat dairy	I eat egg	I generally eat all of these food groups	Strongly disagree	Disagree	Strongly disagree	Strongly disagree	Strongly disagree	Strongly disagree	Strongly disagree	Strongly disagree	Strongly disagree	Strongly disagree	Strongly disagree	Strongly disagree	Strongly disagree	Strongly disagree	Strongly disagree	Strongly disagree	Strongly disagree	Strongly disagree	Strongly disagree	Strongly disagree	Strongly disagree	Strongly disagree	Strongly disagree	Strongly disagree	Strongly disagree	Disagree	Agree	Strongly disagree	Strongly disagree	Strongly disagree	Agree	Somewhat disagree	Agree	1	2	1	1
365	45	female	government employee	no i do not have any dietary exclusion	phd	omnivor	I eat red meat	I eat poultry	I eat fish	I eat dairy	I eat egg	I generally eat all of these food groups	Strongly disagree	Strongly disagree	Strongly disagree	Strongly disagree	Strongly disagree	Strongly disagree	Strongly disagree	Strongly disagree	Strongly disagree	Strongly disagree	Strongly disagree	Strongly disagree	Strongly disagree	Strongly disagree	Strongly disagree	Strongly disagree	Strongly disagree	Strongly disagree	Strongly disagree	Strongly disagree	Strongly disagree	Strongly disagree	Strongly disagree	Strongly disagree	Strongly disagree	Strongly disagree	Strongly disagree	Strongly disagree	Strongly disagree	Strongly disagree	Disagree	Disagree	Disagree	1	1	1	1
366	49	female	government employee	no i do not have any dietary exclusion	masters degree	omnivor	I eat red meat	I eat poultry	I eat fish	I eat dairy	I eat egg	I generally eat all of these food groups	Disagree	Disagree	Disagree	Disagree	Disagree	Strongly disagree	Disagree	Strongly disagree	Strongly disagree	Somewhat disagree	Somewhat disagree	Strongly disagree	Strongly disagree	Strongly disagree	Strongly disagree	Strongly disagree	Strongly disagree	Strongly disagree	Strongly disagree	Strongly disagree	Strongly disagree	Strongly disagree	Strongly disagree	Somewhat disagree	Somewhat disagree	Strongly agree	Agree	Somewhat agree	Strongly disagree	Strongly disagree	Neither agree nor disagree	Neither agree nor disagree	Neither agree nor disagree	2	2	2	2
367	55	female	retired	no i do not have any dietary exclusion	bachelors degree	omnivor	I eat red meat	I eat poultry	I eat fish	I eat dairy	I eat egg	I generally eat all of these food groups	Somewhat agree	Somewhat agree	Somewhat agree	Somewhat agree	Somewhat agree	Strongly disagree	Somewhat disagree	Strongly disagree	Strongly disagree	Strongly disagree	Disagree	Strongly disagree	Strongly disagree	Strongly disagree	Strongly disagree	Strongly disagree	Strongly disagree	Strongly disagree	Strongly disagree	Neither agree nor disagree	Disagree	Disagree	Disagree	Strongly disagree	Somewhat disagree	Disagree	Somewhat disagree	Strongly disagree	Strongly disagree	Strongly disagree	Strongly agree	Strongly agree	Strongly agree	5	5	5	5
368	56	female	retired	no i do not have any dietary exclusion	bachelors degree	omnivor	I eat red meat	I eat poultry	I eat fish	I eat dairy	I eat egg	I generally eat all of these food groups	Agree	Agree	Somewhat agree	Somewhat agree	Somewhat agree	Neither agree nor disagree	Somewhat agree	Somewhat agree	Somewhat agree	Somewhat agree	Somewhat agree	Somewhat agree	Somewhat agree	Agree	Somewhat agree	Agree	Somewhat agree	Somewhat agree	Somewhat agree	Agree	Strongly agree	Somewhat agree	Strongly agree	Agree	Somewhat agree	Strongly agree	Somewhat agree	Agree	Agree	Somewhat agree	Somewhat agree	Somewhat agree	Somewhat agree	6	6	5	5
369	59	female	government employee	no i do not have any dietary exclusion	bachelors degree	omnivor	I eat red meat	I eat poultry	I eat fish	I eat dairy	I eat egg	I generally eat all of these food groups	Strongly agree	Strongly agree	Strongly agree	Strongly agree	Strongly agree	Strongly agree	Strongly agree	Strongly agree	Strongly agree	Agree	Agree	Strongly disagree	Strongly disagree	Strongly disagree	Strongly disagree	Strongly disagree	Strongly disagree	Strongly disagree	Strongly disagree	Strongly disagree	Strongly agree	Strongly agree	Strongly agree	Strongly agree	Strongly agree	Strongly agree	Strongly agree	Strongly agree	Strongly agree	Strongly agree	Strongly agree	Strongly agree	Strongly agree	7	7	7	7
370	56	female	retired	no i do not have any dietary exclusion	bachelors degree	omnivor	I eat red meat	I eat poultry	I eat fish	I eat dairy	I eat egg	I generally eat all of these food groups	Somewhat agree	Neither agree nor disagree	Somewhat disagree	Agree	Agree	Strongly disagree	Strongly disagree	Strongly disagree	Neither agree nor disagree	Somewhat disagree	Strongly disagree	Strongly disagree	Strongly disagree	Strongly disagree	Strongly disagree	Strongly disagree	Strongly disagree	Strongly disagree	Strongly disagree	Disagree	Somewhat disagree	Somewhat disagree	Agree	Strongly disagree	Agree	Agree	Agree	Agree	Strongly disagree	Disagree	Agree	Agree	Agree	5	4	3	6
371	58	female	retired	no i do not have any dietary exclusion	bachelors degree	omnivor	I eat red meat	I eat poultry	I eat fish	I eat dairy	I eat egg	I generally eat all of these food groups	Disagree	Disagree	Strongly disagree	Disagree	Disagree	Strongly disagree	Disagree	Disagree	Disagree	Strongly disagree	Disagree	Disagree	Disagree	Strongly disagree	Disagree	Disagree	Disagree	Disagree	Disagree	Disagree	Strongly disagree	Disagree	Disagree	Disagree	Strongly disagree	Strongly disagree	Strongly disagree	Strongly disagree	Strongly disagree	Strongly disagree	Disagree	Disagree	Disagree	2	2	1	2
372	43	female	government employee	no i do not have any dietary exclusion	bachelors degree	omnivor	I eat red meat	I eat poultry	I eat fish	I eat dairy	I eat egg	I generally eat all of these food groups	Strongly disagree	Strongly disagree	Disagree	Strongly disagree	Strongly disagree	Disagree	Disagree	Disagree	Strongly disagree	Strongly disagree	Strongly disagree	Strongly disagree	Disagree	Strongly disagree	Strongly disagree	Disagree	Disagree	Disagree	Strongly disagree	Strongly disagree	Disagree	Strongly disagree	Strongly disagree	Strongly disagree	Strongly disagree	Disagree	Strongly disagree	Disagree	Disagree	Disagree	Strongly disagree	Strongly disagree	Strongly disagree	1	1	2	1
373	21	male	worker	no i do not have any dietary exclusion	bachelors degree	omnivor	I eat red meat	I eat poultry	I eat fish	I eat dairy	I eat egg	I generally eat all of these food groups	Agree	Agree	Agree	Agree	Agree	Agree	Agree	Agree	Agree	Agree	Agree	Agree	Agree	Agree	Agree	Agree	Agree	Agree	Agree	Agree	Agree	Agree	Agree	Agree	Agree	Agree	Agree	Agree	Agree	Agree	Agree	Agree	Agree	6	6	6	6
374	23	female	student	no i do not have any dietary exclusion	bachelors degree	omnivor	I eat red meat	I eat poultry	I eat fish	I eat dairy	I eat egg	I generally eat all of these food groups	Somewhat agree	Somewhat agree	Somewhat agree	Somewhat agree	Somewhat agree	Somewhat agree	Somewhat agree	Somewhat agree	Somewhat agree	Somewhat agree	Somewhat agree	Somewhat agree	Somewhat agree	Somewhat agree	Somewhat agree	Somewhat agree	Somewhat agree	Somewhat agree	Somewhat agree	Somewhat agree	Somewhat agree	Somewhat agree	Somewhat agree	Somewhat agree	Somewhat agree	Somewhat agree	Somewhat agree	Somewhat agree	Somewhat agree	Somewhat agree	Somewhat agree	Somewhat agree	Somewhat agree	5	5	5	5
375	21	male	worker	no i do not have any dietary exclusion	high school	omnivor	I eat red meat	I eat poultry	I eat fish	I eat dairy	I eat egg	I generally eat all of these food groups	Agree	Agree	Somewhat agree	Agree	Agree	Agree	Agree	Agree	Disagree	Disagree	Disagree	Strongly disagree	Strongly disagree	Strongly disagree	Strongly disagree	Strongly disagree	Strongly disagree	Strongly disagree	Somewhat disagree	Somewhat disagree	Somewhat disagree	Neither agree nor disagree	Neither agree nor disagree	Somewhat disagree	Neither agree nor disagree	Neither agree nor disagree	Neither agree nor disagree	Strongly disagree	Strongly disagree	Strongly disagree	Strongly agree	Strongly agree	Strongly agree	6	6	5	6
376	22	female	student	no i do not have any dietary exclusion	high school	omnivor	I eat red meat	I eat poultry	I eat fish	I eat dairy	I eat egg	I generally eat all of these food groups	Agree	Agree	Agree	Agree	Strongly agree	Somewhat agree	Agree	Agree	Agree	Strongly agree	Strongly agree	Agree	Agree	Agree	Agree	Agree	Somewhat agree	Somewhat disagree	Somewhat agree	Somewhat agree	Somewhat agree	Strongly agree	Strongly agree	Agree	Strongly agree	Strongly agree	Strongly agree	Strongly agree	Strongly agree	Strongly agree	Strongly agree	Strongly agree	Strongly agree	6	6	6	6
377	21	male	student	no i do not have any dietary exclusion	high school	omnivor	I eat red meat	I eat poultry	I eat fish	I eat dairy	I eat egg	I generally eat all of these food groups	Disagree	Disagree	Disagree	Somewhat disagree	Somewhat agree	Somewhat disagree	Somewhat disagree	Neither agree nor disagree	Disagree	Somewhat disagree	Somewhat disagree	Disagree	Somewhat agree	Somewhat agree	Somewhat agree	Neither agree nor disagree	Neither agree nor disagree	Neither agree nor disagree	Somewhat agree	Somewhat agree	Neither agree nor disagree	Somewhat agree	Somewhat agree	Neither agree nor disagree	Agree	Somewhat agree	Neither agree nor disagree	Agree	Neither agree nor disagree	Agree	Somewhat agree	Somewhat agree	Somewhat agree	2	2	2	3
378	19	male	self-employed	no i do not have any dietary exclusion	bachelors degree	omnivor	I eat red meat	I eat poultry	I eat fish	I eat dairy	I eat egg	I generally eat all of these food groups	Strongly disagree	Strongly disagree	Strongly disagree	Strongly disagree	Strongly disagree	Strongly disagree	Strongly disagree	Strongly disagree	Strongly disagree	Strongly disagree	Strongly disagree	Strongly disagree	Strongly disagree	Strongly disagree	Strongly disagree	Strongly disagree	Strongly disagree	Strongly disagree	Strongly disagree	Strongly disagree	Strongly disagree	Strongly disagree	Strongly disagree	Strongly disagree	Strongly disagree	Strongly disagree	Strongly disagree	Strongly disagree	Strongly disagree	Strongly disagree	Strongly disagree	Strongly disagree	Strongly disagree	1	1	1	1
379	24	male	self-employed	no i do not have any dietary exclusion	masters degree	omnivor	I eat red meat	I eat poultry	I eat fish	I eat dairy	I eat egg	I generally eat all of these food groups	Agree	Agree	Somewhat agree	Agree	Agree	Neither agree nor disagree	Agree	Agree	Disagree	Disagree	Disagree	Neither agree nor disagree	Disagree	Disagree	Agree	Disagree	Disagree	Somewhat disagree	Neither agree nor disagree	Neither agree nor disagree	Agree	Agree	Agree	Neither agree nor disagree	Agree	Agree	Agree	Neither agree nor disagree	Somewhat disagree	Somewhat agree	Agree	Agree	Agree	6	6	5	6
380	38	female	government employee	no i do not have any dietary exclusion	masters degree	omnivor	I eat red meat	I eat poultry	I eat fish	I eat dairy	I eat egg	I generally eat all of these food groups	Strongly disagree	Strongly disagree	Strongly disagree	Strongly disagree	Strongly disagree	Strongly disagree	Strongly disagree	Strongly disagree	Strongly disagree	Strongly disagree	Strongly disagree	Strongly disagree	Strongly disagree	Strongly disagree	Strongly disagree	Strongly disagree	Strongly disagree	Strongly disagree	Strongly disagree	Strongly disagree	Strongly disagree	Strongly disagree	Strongly disagree	Strongly disagree	Strongly disagree	Somewhat agree	Disagree	Strongly disagree	Strongly disagree	Disagree	Strongly agree	Strongly agree	Strongly agree	1	1	1	1
381	26	male	worker	no i do not have any dietary exclusion	bachelors degree	omnivor	I eat red meat	I eat poultry	I eat fish	I eat dairy	I eat egg	I generally eat all of these food groups	Agree	Agree	Agree	Strongly disagree	Strongly disagree	Strongly disagree	Strongly disagree	Strongly disagree	Strongly disagree	Somewhat agree	Somewhat disagree	Strongly disagree	Strongly disagree	Strongly disagree	Strongly disagree	Strongly disagree	Strongly disagree	Strongly disagree	Neither agree nor disagree	Neither agree nor disagree	Strongly disagree	Strongly disagree	Strongly disagree	Strongly disagree	Strongly agree	Neither agree nor disagree	Strongly agree	Disagree	Strongly disagree	Strongly disagree	Neither agree nor disagree	Neither agree nor disagree	Neither agree nor disagree	6	6	6	1
382	52	female	self-employed	no i do not have any dietary exclusion	bachelors degree	omnivor	I eat red meat	I eat poultry	I eat fish	I eat dairy	I eat egg	I generally eat all of these food groups	Agree	Strongly agree	Somewhat agree	Strongly agree	Strongly agree	Disagree	Somewhat disagree	Disagree	Disagree	Disagree	Disagree	Disagree	Disagree	Disagree	Disagree	Disagree	Disagree	Disagree	Disagree	Disagree	Disagree	Disagree	Somewhat disagree	Somewhat disagree	Somewhat disagree	Somewhat disagree	Somewhat disagree	Somewhat disagree	Somewhat disagree	Somewhat disagree	Somewhat disagree	Somewhat disagree	Somewhat disagree	6	7	5	7
383	53	female	self-employed	no i do not have any dietary exclusion	masters degree	omnivor	I eat red meat	I eat poultry	I eat fish	I eat dairy	I eat egg	I generally eat all of these food groups	Agree	Agree	Somewhat agree	Agree	Agree	Neither agree nor disagree	Agree	Agree	Disagree	Disagree	Disagree	Disagree	Somewhat disagree	Somewhat disagree	Neither agree nor disagree	Somewhat agree	Somewhat agree	Somewhat agree	Agree	Somewhat agree	Agree	Neither agree nor disagree	Somewhat agree	Agree	Strongly agree	Strongly agree	Strongly agree	Somewhat agree	Neither agree nor disagree	Agree	Somewhat agree	Somewhat agree	Strongly agree	6	6	5	6
384	23	male	student	no i do not have any dietary exclusion	bachelors degree	omnivor	I eat red meat	I eat poultry	I eat fish	I eat dairy	I eat egg	I generally eat all of these food groups	Somewhat disagree	Somewhat disagree	Somewhat disagree	Somewhat disagree	Somewhat disagree	Strongly disagree	Disagree	Disagree	Disagree	Disagree	Disagree	Disagree	Strongly disagree	Strongly disagree	Strongly disagree	Strongly disagree	Strongly disagree	Disagree	Disagree	Disagree	Disagree	Disagree	Disagree	Disagree	Disagree	Disagree	Disagree	Disagree	Disagree	Disagree	Disagree	Disagree	Disagree	3	3	3	3
385	21	female	student	no i do not have any dietary exclusion	high school	omnivor	I eat red meat	I eat poultry	I eat fish	I eat dairy	I eat egg	I generally eat all of these food groups	Disagree	Strongly disagree	Disagree	Disagree	Strongly disagree	Strongly disagree	Strongly disagree	Strongly disagree	Strongly disagree	Strongly disagree	Strongly disagree	Strongly disagree	Strongly disagree	Strongly disagree	Strongly disagree	Strongly disagree	Strongly disagree	Strongly disagree	Strongly disagree	Strongly disagree	Strongly disagree	Strongly disagree	Strongly disagree	Strongly disagree	Strongly disagree	Strongly disagree	Disagree	Strongly disagree	Strongly disagree	Strongly disagree	Strongly agree	Strongly agree	Strongly agree	2	1	2	2
386	47	female	government employee	no i do not have any dietary exclusion	masters degree	omnivor	I eat red meat	I eat poultry	I eat fish	I eat dairy	I eat egg	I generally eat all of these food groups	Agree	Agree	Agree	Agree	Agree	Disagree	Disagree	Disagree	Disagree	Disagree	Disagree	Disagree	Disagree	Disagree	Disagree	Disagree	Disagree	Disagree	Disagree	Disagree	Strongly agree	Strongly agree	Strongly agree	Strongly agree	Strongly agree	Strongly agree	Strongly agree	Strongly agree	Strongly agree	Disagree	Disagree	Disagree	Disagree	6	6	6	6
387	48	female	retired	no i do not have any dietary exclusion	masters degree	omnivor	I eat red meat	I eat poultry	I eat fish	I eat dairy	I eat egg	I generally eat all of these food groups	Strongly agree	Strongly agree	Strongly agree	Strongly agree	Strongly agree	Agree	Agree	Agree	Agree	Agree	Agree	Somewhat agree	Neither agree nor disagree	Neither agree nor disagree	Neither agree nor disagree	Neither agree nor disagree	Neither agree nor disagree	Somewhat disagree	Somewhat disagree	Agree	Somewhat agree	Somewhat agree	Somewhat agree	Somewhat agree	Strongly agree	Strongly agree	Strongly agree	Somewhat agree	Somewhat agree	Somewhat agree	Strongly agree	Strongly agree	Strongly agree	7	7	7	7
388	29	female	government employee	no i do not have any dietary exclusion	phd	omnivor	I eat red meat	I eat poultry	I eat fish	I eat dairy	I eat egg	I generally eat all of these food groups	Somewhat disagree	Neither agree nor disagree	Somewhat agree	Somewhat agree	Somewhat agree	Strongly agree	Somewhat agree	Agree	Somewhat agree	Somewhat agree	Somewhat agree	Strongly disagree	Strongly disagree	Strongly disagree	Strongly disagree	Strongly disagree	Strongly disagree	Strongly disagree	Disagree	Agree	Disagree	Disagree	Disagree	Strongly disagree	Strongly disagree	Disagree	Disagree	Strongly disagree	Disagree	Disagree	Strongly agree	Agree	Strongly agree	3	4	5	5
389	34	female	government employee	no i do not have any dietary exclusion	phd	omnivor	I eat red meat	I eat poultry	I eat fish	I eat dairy	I eat egg	I generally eat all of these food groups	Agree	Agree	Somewhat agree	Agree	Agree	Disagree	Neither agree nor disagree	Strongly disagree	Strongly disagree	Strongly disagree	Strongly disagree	Strongly disagree	Strongly disagree	Strongly disagree	Strongly disagree	Strongly disagree	Strongly disagree	Strongly disagree	Strongly disagree	Strongly disagree	Strongly disagree	Strongly disagree	Strongly disagree	Neither agree nor disagree	Strongly agree	Strongly agree	Strongly agree	Strongly disagree	Strongly disagree	Strongly disagree	Strongly disagree	Strongly disagree	Somewhat disagree	6	6	5	6
390	41	female	government employee	no i do not have any dietary exclusion	phd	omnivor	I eat red meat	I eat poultry	I eat fish	I eat dairy	I eat egg	I generally eat all of these food groups	Somewhat agree	Somewhat agree	Somewhat agree	Somewhat disagree	Somewhat disagree	Somewhat disagree	Somewhat disagree	Somewhat disagree	Somewhat disagree	Strongly disagree	Strongly disagree	Strongly disagree	Strongly disagree	Strongly disagree	Strongly disagree	Strongly disagree	Strongly disagree	Strongly disagree	Strongly disagree	Strongly disagree	Strongly disagree	Strongly disagree	Strongly disagree	Strongly disagree	Strongly disagree	Strongly disagree	Strongly disagree	Strongly disagree	Strongly disagree	Strongly disagree	Strongly disagree	Strongly disagree	Neither agree nor disagree	5	5	5	3
391	53	female	government employee	no i do not have any dietary exclusion	bachelors degree	omnivor	I eat red meat	I eat poultry	I eat fish	I eat dairy	I eat egg	I generally eat all of these food groups	Disagree	Disagree	Disagree	Disagree	Disagree	Disagree	Disagree	Disagree	Disagree	Disagree	Disagree	Strongly disagree	Strongly disagree	Strongly disagree	Strongly disagree	Strongly disagree	Strongly disagree	Strongly disagree	Strongly disagree	Strongly disagree	Strongly disagree	Strongly disagree	Strongly disagree	Strongly disagree	Strongly disagree	Strongly disagree	Strongly disagree	Strongly disagree	Strongly disagree	Strongly disagree	Strongly disagree	Strongly disagree	Strongly disagree	2	2	2	2
392	42	female	government employee	no i do not have any dietary exclusion	bachelors degree	omnivor	I eat red meat	I eat poultry	I eat fish	I eat dairy	I eat egg	I generally eat all of these food groups	Agree	Agree	Somewhat agree	Somewhat agree	Somewhat agree	Somewhat disagree	Somewhat disagree	Somewhat disagree	Somewhat disagree	Disagree	Disagree	Disagree	Disagree	Disagree	Disagree	Disagree	Disagree	Disagree	Disagree	Disagree	Disagree	Disagree	Disagree	Disagree	Somewhat disagree	Somewhat disagree	Disagree	Disagree	Disagree	Disagree	Somewhat disagree	Disagree	Strongly agree	6	6	5	5
393	21	female	student	no i do not have any dietary exclusion	high school	omnivor	I eat red meat	I eat poultry	I eat fish	I eat dairy	I eat egg	I generally eat all of these food groups	Agree	Agree	Somewhat agree	Somewhat disagree	Somewhat disagree	Disagree	Disagree	Disagree	Strongly disagree	Strongly disagree	Strongly disagree	Strongly disagree	Strongly disagree	Strongly disagree	Strongly disagree	Strongly disagree	Strongly disagree	Strongly disagree	Disagree	Neither agree nor disagree	Somewhat agree	Somewhat agree	Somewhat disagree	Somewhat disagree	Somewhat agree	Somewhat agree	Somewhat agree	Agree	Disagree	Disagree	Somewhat disagree	Somewhat agree	Agree	6	6	5	3
394	53	male	self-employed	no i do not have any dietary exclusion	masters degree	omnivor	I eat red meat	I eat poultry	I eat fish	I eat dairy	I eat egg	I generally eat all of these food groups	Agree	Agree	Agree	Somewhat disagree	Somewhat disagree	Strongly disagree	Somewhat disagree	Disagree	Disagree	Somewhat disagree	Strongly disagree	Strongly disagree	Disagree	Strongly disagree	Strongly disagree	Disagree	Disagree	Strongly disagree	Strongly disagree	Strongly disagree	Strongly disagree	Strongly disagree	Strongly disagree	Strongly disagree	Somewhat agree	Neither agree nor disagree	Agree	Somewhat agree	Strongly disagree	Strongly disagree	Strongly agree	Somewhat agree	Agree	6	6	6	3
395	45	female	housewife	no i do not have any dietary exclusion	bachelors degree	omnivor	I eat red meat	I eat poultry	I eat fish	I eat dairy	I eat egg	I generally eat all of these food groups	Strongly disagree	Disagree	Strongly disagree	Strongly disagree	Disagree	Strongly disagree	Neither agree nor disagree	Neither agree nor disagree	Agree	Disagree	Somewhat disagree	Neither agree nor disagree	Neither agree nor disagree	Somewhat agree	Neither agree nor disagree	Neither agree nor disagree	Neither agree nor disagree	Somewhat agree	Agree	Agree	Strongly agree	Strongly agree	Agree	Agree	Strongly agree	Agree	Strongly agree	Strongly agree	Somewhat agree	Somewhat agree	Neither agree nor disagree	Somewhat agree	Agree	1	2	1	1
396	54	male	government employee	no i do not have any dietary exclusion	phd	omnivor	I eat red meat	I eat poultry	I eat fish	I eat dairy	I eat egg	I generally eat all of these food groups	Somewhat disagree	Neither agree nor disagree	Somewhat agree	Somewhat agree	Somewhat agree	Strongly agree	Somewhat agree	Agree	Somewhat agree	Somewhat agree	Somewhat agree	Strongly disagree	Strongly disagree	Strongly disagree	Strongly disagree	Strongly disagree	Strongly disagree	Strongly disagree	Disagree	Agree	Disagree	Disagree	Disagree	Strongly disagree	Strongly disagree	Disagree	Disagree	Strongly disagree	Disagree	Disagree	Strongly agree	Agree	Strongly agree	3	4	5	5
397	59	male	self-employed	no i do not have any dietary exclusion	bachelors degree	omnivor	I eat red meat	I eat poultry	I eat fish	I eat dairy	I eat egg	I generally eat all of these food groups	Agree	Agree	Somewhat agree	Agree	Agree	Disagree	Neither agree nor disagree	Strongly disagree	Strongly disagree	Strongly disagree	Strongly disagree	Strongly disagree	Strongly disagree	Strongly disagree	Strongly disagree	Strongly disagree	Strongly disagree	Strongly disagree	Strongly disagree	Strongly disagree	Strongly disagree	Strongly disagree	Strongly disagree	Neither agree nor disagree	Strongly agree	Strongly agree	Strongly agree	Strongly disagree	Strongly disagree	Strongly disagree	Strongly disagree	Strongly disagree	Somewhat disagree	6	6	5	6
398	22	female	student	no i do not have any dietary exclusion	high school	omnivor	I eat red meat	I eat poultry	I eat fish	I eat dairy	I eat egg	I generally eat all of these food groups	Strongly agree	Strongly agree	Strongly agree	Strongly agree	Strongly agree	Neither agree nor disagree	Somewhat agree	Somewhat agree	Strongly agree	Agree	Agree	Strongly agree	Agree	Somewhat agree	Agree	Agree	Agree	Agree	Strongly agree	Agree	Agree	Agree	Strongly agree	Agree	Agree	Agree	Agree	Agree	Disagree	Somewhat disagree	Somewhat disagree	Somewhat disagree	Somewhat disagree	7	7	7	7
399	26	female	worker	no i do not have any dietary exclusion	bachelors degree	omnivor	I eat red meat	I eat poultry	I eat fish	I eat dairy	I eat egg	I generally eat all of these food groups	Agree	Agree	Agree	Agree	Agree	Strongly disagree	Strongly disagree	Strongly disagree	Strongly disagree	Strongly disagree	Strongly disagree	Strongly disagree	Strongly disagree	Strongly disagree	Strongly disagree	Strongly disagree	Strongly disagree	Strongly disagree	Strongly disagree	Strongly disagree	Strongly disagree	Strongly disagree	Strongly disagree	Neither agree nor disagree	Strongly disagree	Neither agree nor disagree	Agree	Agree	Agree	Agree	Strongly agree	Strongly agree	Strongly agree	6	6	6	6
400	21	female	student	no i do not have any dietary exclusion	high school	omnivor	I eat red meat	I eat poultry	I eat fish	I eat dairy	I eat egg	I generally eat all of these food groups	Strongly agree	Strongly agree	Strongly agree	Strongly agree	Strongly agree	Strongly agree	Strongly agree	Strongly agree	Strongly agree	Strongly agree	Strongly disagree	Strongly disagree	Disagree	Strongly disagree	Strongly disagree	Strongly disagree	Strongly disagree	Strongly disagree	Strongly disagree	Strongly disagree	Strongly disagree	Strongly disagree	Strongly disagree	Strongly disagree	Somewhat disagree	Disagree	Somewhat disagree	Strongly disagree	Strongly disagree	Strongly disagree	Agree	Agree	Strongly agree	7	7	7	7
401	23	female	student	no i do not have any dietary exclusion	bachelors degree	omnivor	I eat red meat	I eat poultry	I eat fish	I eat dairy	I eat egg	I generally eat all of these food groups	Strongly agree	Strongly disagree	Strongly agree	Strongly agree	Strongly agree	Neither agree nor disagree	Neither agree nor disagree	Neither agree nor disagree	Neither agree nor disagree	Neither agree nor disagree	Neither agree nor disagree	Neither agree nor disagree	Neither agree nor disagree	Neither agree nor disagree	Neither agree nor disagree	Neither agree nor disagree	Neither agree nor disagree	Neither agree nor disagree	Neither agree nor disagree	Neither agree nor disagree	Neither agree nor disagree	Neither agree nor disagree	Neither agree nor disagree	Neither agree nor disagree	Neither agree nor disagree	Neither agree nor disagree	Neither agree nor disagree	Neither agree nor disagree	Neither agree nor disagree	Neither agree nor disagree	Neither agree nor disagree	Neither agree nor disagree	Neither agree nor disagree	7	1	7	7
402	22	Nonbinary	student	no i do not have any dietary exclusion	high school	omnivor	I eat red meat	I eat poultry	I eat fish	I eat dairy	I eat egg	I generally eat all of these food groups	Agree	Agree	Agree	Agree	Agree	Agree	Agree	Agree	Agree	Agree	Agree	Agree	Agree	Agree	Agree	Agree	Agree	Agree	Agree	Agree	Agree	Agree	Agree	Agree	Agree	Agree	Agree	Agree	Agree	Agree	Agree	Agree	Agree	6	6	6	6
403	22	female	student	no i do not have any dietary exclusion	high school	omnivor	I eat red meat	I eat poultry	I eat fish	I eat dairy	I eat egg	I generally eat all of these food groups	Somewhat agree	Neither agree nor disagree	Somewhat disagree	Somewhat agree	Somewhat disagree	Strongly disagree	Neither agree nor disagree	Disagree	Disagree	Neither agree nor disagree	Disagree	Disagree	Disagree	Disagree	Disagree	Disagree	Disagree	Disagree	Neither agree nor disagree	Disagree	Disagree	Disagree	Disagree	Somewhat agree	Somewhat agree	Neither agree nor disagree	Somewhat agree	Disagree	Disagree	Disagree	Neither agree nor disagree	Somewhat disagree	Disagree	5	4	3	5
404	20	female	worker	no i do not have any dietary exclusion	high school	omnivor	I eat red meat	I eat poultry	I eat fish	I eat dairy	I eat egg	I generally eat all of these food groups	Somewhat disagree	Somewhat disagree	Somewhat disagree	Somewhat disagree	Somewhat disagree	Somewhat disagree	Somewhat disagree	Somewhat disagree	Somewhat disagree	Somewhat disagree	Somewhat disagree	Somewhat disagree	Somewhat disagree	Somewhat disagree	Somewhat disagree	Somewhat disagree	Somewhat disagree	Somewhat disagree	Somewhat disagree	Somewhat disagree	Somewhat disagree	Somewhat disagree	Somewhat disagree	Somewhat disagree	Somewhat disagree	Somewhat disagree	Somewhat disagree	Somewhat disagree	Somewhat disagree	Somewhat disagree	Somewhat disagree	Somewhat disagree	Somewhat disagree	3	3	3	3
405	20	female	student	no i do not have any dietary exclusion	high school	omnivor	I eat red meat	I eat poultry	I eat fish	I eat dairy	I eat egg	I generally eat all of these food groups	Neither agree nor disagree	Neither agree nor disagree	Disagree	Strongly agree	Strongly agree	Strongly disagree	Strongly disagree	Strongly disagree	Strongly disagree	Strongly disagree	Strongly disagree	Strongly disagree	Strongly disagree	Strongly disagree	Strongly disagree	Strongly disagree	Strongly disagree	Strongly disagree	Strongly disagree	Strongly disagree	Strongly disagree	Strongly disagree	Strongly disagree	Strongly disagree	Disagree	Strongly disagree	Disagree	Strongly disagree	Disagree	Disagree	Strongly disagree	Strongly disagree	Strongly disagree	4	4	2	7
406	22	male	student	no i do not have any dietary exclusion	high school	omnivor	I eat red meat	I eat poultry	I eat fish	I eat dairy	I eat egg	I generally eat all of these food groups	Agree	Agree	Strongly agree	Agree	Agree	Strongly agree	Agree	Strongly agree	Agree	Strongly agree	Agree	Strongly agree	Agree	Strongly agree	Agree	Strongly agree	Agree	Strongly agree	Agree	Strongly agree	Agree	Strongly agree	Agree	Strongly agree	Agree	Strongly agree	Agree	Strongly agree	Agree	Strongly agree	Agree	Strongly agree	Agree	6	6	7	6
407	38	female	housewife	no i do not have any dietary exclusion	high school	omnivor	I eat red meat	I eat poultry	I eat fish	I eat dairy	I eat egg	I generally eat all of these food groups	Agree	Agree	Agree	Agree	Agree	Agree	Agree	Agree	Agree	Agree	Agree	Agree	Agree	Agree	Agree	Agree	Agree	Agree	Agree	Agree	Strongly agree	Agree	Strongly agree	Strongly agree	Strongly agree	Strongly agree	Strongly agree	Strongly agree	Strongly agree	Strongly agree	Strongly agree	Strongly agree	Strongly agree	6	6	6	6
408	19	female	student	no i do not have any dietary exclusion	high school	omnivor	I eat red meat	I eat poultry	I eat fish	I eat dairy	I eat egg	I generally eat all of these food groups	Somewhat disagree	Somewhat disagree	Disagree	Somewhat disagree	Disagree	Disagree	Disagree	Disagree	Disagree	Neither agree nor disagree	Disagree	Strongly disagree	Disagree	Strongly disagree	Strongly disagree	Strongly disagree	Strongly disagree	Strongly disagree	Disagree	Disagree	Disagree	Disagree	Disagree	Disagree	Disagree	Somewhat disagree	Somewhat disagree	Strongly disagree	Strongly disagree	Disagree	Somewhat disagree	Somewhat disagree	Somewhat agree	3	3	2	3
409	23	female	student	no i do not have any dietary exclusion	bachelors degree	omnivor	I eat red meat	I eat poultry	I eat fish	I eat dairy	I eat egg	I generally eat all of these food groups	Neither agree nor disagree	Neither agree nor disagree	Somewhat agree	Somewhat agree	Somewhat agree	Disagree	Disagree	Disagree	Disagree	Disagree	Strongly disagree	Strongly disagree	Strongly disagree	Strongly disagree	Strongly disagree	Strongly disagree	Strongly disagree	Strongly disagree	Strongly disagree	Strongly disagree	Strongly disagree	Strongly disagree	Strongly disagree	Strongly disagree	Strongly disagree	Disagree	Disagree	Strongly disagree	Strongly disagree	Strongly disagree	Strongly disagree	Somewhat disagree	Neither agree nor disagree	4	4	5	5
410	23	male	worker	no i do not have any dietary exclusion	high school	omnivor	I eat red meat	I eat poultry	I eat fish	I eat dairy	I eat egg	I generally eat all of these food groups	Strongly agree	Strongly agree	Strongly agree	Strongly agree	Strongly agree	Strongly agree	Strongly agree	Strongly agree	Strongly agree	Strongly agree	Strongly agree	Agree	Strongly disagree	Strongly disagree	Strongly disagree	Strongly disagree	Strongly disagree	Strongly disagree	Strongly agree	Strongly agree	Strongly agree	Strongly agree	Strongly agree	Strongly agree	Strongly agree	Strongly agree	Strongly agree	Strongly agree	Strongly agree	Strongly agree	Agree	Agree	Disagree	7	7	7	7
411	21	female	student	no i do not have any dietary exclusion	bachelors degree	omnivor	I eat red meat	I eat poultry	I eat fish	I eat dairy	I eat egg	I generally eat all of these food groups	Agree	Agree	Agree	Agree	Agree	Somewhat disagree	Somewhat disagree	Strongly disagree	Strongly disagree	Agree	Neither agree nor disagree	Strongly disagree	Strongly disagree	Strongly disagree	Strongly disagree	Strongly disagree	Disagree	Strongly disagree	Disagree	Somewhat disagree	Strongly disagree	Somewhat disagree	Strongly disagree	Somewhat disagree	Somewhat disagree	Somewhat disagree	Agree	Somewhat disagree	Somewhat disagree	Somewhat disagree	Neither agree nor disagree	Somewhat disagree	Disagree	6	6	6	6
412	25	female	housewife	no i do not have any dietary exclusion	primary education	omnivor	I eat red meat	I eat poultry	I eat fish	I eat dairy	I eat egg	I generally eat all of these food groups	Agree	Agree	Agree	Agree	Agree	Agree	Agree	Agree	Agree	Agree	Agree	Agree	Agree	Agree	Agree	Agree	Agree	Agree	Agree	Agree	Agree	Agree	Agree	Agree	Agree	Agree	Agree	Agree	Agree	Agree	Agree	Agree	Agree	6	6	6	6
413	19	female	student	no i do not have any dietary exclusion	high school	omnivor	I eat red meat	I eat poultry	I eat fish	I eat dairy	I eat egg	I generally eat all of these food groups	Strongly agree	Strongly agree	Strongly agree	Agree	Strongly agree	Somewhat agree	Neither agree nor disagree	Strongly disagree	Strongly disagree	Strongly disagree	Strongly disagree	Strongly disagree	Strongly disagree	Strongly disagree	Strongly disagree	Strongly disagree	Strongly disagree	Strongly disagree	Disagree	Neither agree nor disagree	Strongly disagree	Disagree	Strongly disagree	Strongly disagree	Strongly disagree	Neither agree nor disagree	Neither agree nor disagree	Agree	Disagree	Disagree	Strongly disagree	Strongly disagree	Strongly disagree	7	7	7	6
414	23	female	student	no i do not have any dietary exclusion	bachelors degree	omnivor	I eat red meat	I eat poultry	I eat fish	I eat dairy	I eat egg	I generally eat all of these food groups	Agree	Agree	Agree	Agree	Somewhat agree	Somewhat agree	Agree	Agree	Disagree	Disagree	Disagree	Somewhat agree	Neither agree nor disagree	Disagree	Disagree	Disagree	Disagree	Disagree	Somewhat agree	Neither agree nor disagree	Neither agree nor disagree	Neither agree nor disagree	Somewhat agree	Neither agree nor disagree	Strongly agree	Strongly agree	Strongly agree	Neither agree nor disagree	Somewhat disagree	Agree	Agree	Somewhat agree	Agree	6	6	6	6
415	23	male	student	no i do not have any dietary exclusion	bachelors degree	omnivor	I eat red meat	I eat poultry	I eat fish	I eat dairy	I eat egg	I generally eat all of these food groups	Agree	Somewhat agree	Somewhat agree	Somewhat agree	Somewhat agree	Somewhat agree	Somewhat agree	Somewhat agree	Strongly disagree	Disagree	Neither agree nor disagree	Somewhat agree	Somewhat agree	Somewhat agree	Somewhat agree	Agree	Somewhat agree	Somewhat agree	Neither agree nor disagree	Neither agree nor disagree	Neither agree nor disagree	Neither agree nor disagree	Neither agree nor disagree	Neither agree nor disagree	Somewhat agree	Somewhat agree	Somewhat agree	Neither agree nor disagree	Neither agree nor disagree	Neither agree nor disagree	Somewhat agree	Somewhat disagree	Strongly agree	6	5	5	5
416	20	female	student	no i do not have any dietary exclusion	bachelors degree	omnivor	I eat red meat	I eat poultry	I eat fish	I eat dairy	I eat egg	I generally eat all of these food groups	Somewhat agree	Agree	Agree	Agree	Agree	Neither agree nor disagree	Neither agree nor disagree	Neither agree nor disagree	Neither agree nor disagree	Neither agree nor disagree	Neither agree nor disagree	Neither agree nor disagree	Neither agree nor disagree	Neither agree nor disagree	Neither agree nor disagree	Neither agree nor disagree	Neither agree nor disagree	Neither agree nor disagree	Neither agree nor disagree	Neither agree nor disagree	Somewhat agree	Neither agree nor disagree	Somewhat agree	Neither agree nor disagree	Somewhat agree	Neither agree nor disagree	Somewhat agree	Neither agree nor disagree	Somewhat agree	Neither agree nor disagree	Neither agree nor disagree	Somewhat agree	Somewhat agree	5	6	6	6
417	24	female	student	no i do not have any dietary exclusion	high school	omnivor	I eat red meat	I eat poultry	I eat fish	I eat dairy	I eat egg	I generally eat all of these food groups	Agree	Agree	Agree	Agree	Agree	Agree	Agree	Agree	Agree	Agree	Agree	Agree	Agree	Agree	Agree	Agree	Agree	Agree	Agree	Agree	Agree	Agree	Agree	Agree	Agree	Agree	Agree	Agree	Agree	Agree	Agree	Agree	Agree	6	6	6	6
418	21	female	student	no i do not have any dietary exclusion	high school	omnivor	I eat red meat	I eat poultry	I eat fish	I eat dairy	I eat egg	I generally eat all of these food groups	Agree	Somewhat agree	Somewhat agree	Agree	Neither agree nor disagree	Neither agree nor disagree	Neither agree nor disagree	Neither agree nor disagree	Strongly agree	Strongly agree	Strongly agree	Strongly disagree	Strongly disagree	Strongly disagree	Strongly disagree	Agree	Strongly disagree	Strongly disagree	Strongly agree	Strongly disagree	Strongly disagree	Strongly disagree	Strongly disagree	Strongly disagree	Strongly disagree	Strongly agree	Strongly agree	Strongly disagree	Strongly disagree	Strongly disagree	Strongly agree	Strongly agree	Strongly agree	6	5	5	6
419	26	female	worker	no i do not have any dietary exclusion	high school	omnivor	I eat red meat	I eat poultry	I eat fish	I eat dairy	I eat egg	I generally eat all of these food groups	Somewhat agree	Somewhat agree	Somewhat agree	Somewhat agree	Somewhat agree	Somewhat agree	Somewhat agree	Neither agree nor disagree	Neither agree nor disagree	Neither agree nor disagree	Strongly disagree	Strongly disagree	Strongly disagree	Strongly disagree	Strongly disagree	Strongly disagree	Strongly disagree	Strongly disagree	Disagree	Strongly disagree	Strongly disagree	Strongly disagree	Strongly disagree	Disagree	Strongly agree	Strongly agree	Agree	Strongly disagree	Strongly disagree	Strongly disagree	Somewhat agree	Somewhat agree	Disagree	5	5	5	5
420	22	female	student	no i do not have any dietary exclusion	high school	omnivor	I eat red meat	I eat poultry	I eat fish	I eat dairy	I eat egg	I generally eat all of these food groups	Somewhat agree	Agree	Agree	Agree	Somewhat agree	Somewhat disagree	Agree	Agree	Strongly disagree	Strongly disagree	Strongly disagree	Disagree	Disagree	Disagree	Disagree	Disagree	Disagree	Disagree	Agree	Somewhat agree	Agree	Agree	Agree	Agree	Agree	Somewhat agree	Somewhat agree	Somewhat agree	Disagree	Disagree	Somewhat agree	Somewhat agree	Strongly agree	5	6	6	6
421	25	female	worker	no i do not have any dietary exclusion	high school	omnivor	I eat red meat	I eat poultry	I eat fish	I eat dairy	I eat egg	I generally eat all of these food groups	Somewhat agree	Neither agree nor disagree	Agree	Neither agree nor disagree	Somewhat agree	Strongly disagree	Strongly disagree	Strongly disagree	Strongly disagree	Strongly disagree	Strongly disagree	Strongly disagree	Strongly disagree	Strongly disagree	Strongly disagree	Strongly disagree	Strongly disagree	Strongly disagree	Strongly disagree	Strongly disagree	Strongly disagree	Strongly disagree	Strongly disagree	Somewhat disagree	Somewhat disagree	Somewhat disagree	Neither agree nor disagree	Strongly disagree	Strongly disagree	Strongly disagree	Agree	Agree	Agree	5	4	6	4
422	27	female	housewife	no i do not have any dietary exclusion	high school	omnivor	I eat red meat	I eat poultry	I eat fish	I eat dairy	I eat egg	I generally eat all of these food groups	Somewhat agree	Somewhat agree	Agree	Somewhat agree	Somewhat agree	Disagree	Disagree	Disagree	Disagree	Disagree	Disagree	Disagree	Disagree	Disagree	Disagree	Disagree	Disagree	Disagree	Disagree	Disagree	Disagree	Disagree	Disagree	Disagree	Disagree	Somewhat disagree	Agree	Somewhat agree	Disagree	Disagree	Agree	Somewhat agree	Somewhat agree	5	5	6	5
423	27	female	student	no i do not have any dietary exclusion	bachelors degree	omnivor	I eat red meat	I eat poultry	I eat fish	I eat dairy	I eat egg	I generally eat all of these food groups	Agree	Strongly agree	Strongly agree	Agree	Agree	Somewhat agree	Somewhat agree	Somewhat agree	Strongly disagree	Disagree	Strongly disagree	Strongly disagree	Strongly disagree	Strongly disagree	Strongly disagree	Strongly disagree	Strongly disagree	Somewhat disagree	Somewhat agree	Agree	Strongly agree	Agree	Strongly agree	Agree	Strongly agree	Somewhat agree	Agree	Strongly agree	Disagree	Somewhat agree	Agree	Agree	Strongly agree	6	7	7	6
424	20	female	student	no i do not have any dietary exclusion	high school	omnivor	I eat red meat	I eat poultry	I eat fish	I eat dairy	I eat egg	I generally eat all of these food groups	Agree	Agree	Agree	Agree	Agree	Neither agree nor disagree	Neither agree nor disagree	Neither agree nor disagree	Neither agree nor disagree	Neither agree nor disagree	Neither agree nor disagree	Neither agree nor disagree	Neither agree nor disagree	Neither agree nor disagree	Neither agree nor disagree	Neither agree nor disagree	Neither agree nor disagree	Neither agree nor disagree	Neither agree nor disagree	Neither agree nor disagree	Neither agree nor disagree	Neither agree nor disagree	Neither agree nor disagree	Neither agree nor disagree	Neither agree nor disagree	Neither agree nor disagree	Neither agree nor disagree	Neither agree nor disagree	Neither agree nor disagree	Neither agree nor disagree	Neither agree nor disagree	Neither agree nor disagree	Neither agree nor disagree	6	6	6	6
425	22	female	student	no i do not have any dietary exclusion	high school	omnivor	I eat red meat	I eat poultry	I eat fish	I eat dairy	I eat egg	I generally eat all of these food groups	Somewhat agree	Agree	Somewhat agree	Somewhat agree	Somewhat agree	Somewhat agree	Somewhat agree	Somewhat agree	Neither agree nor disagree	Somewhat agree	Somewhat agree	Somewhat agree	Neither agree nor disagree	Somewhat agree	Neither agree nor disagree	Neither agree nor disagree	Neither agree nor disagree	Neither agree nor disagree	Neither agree nor disagree	Somewhat agree	Somewhat agree	Somewhat agree	Somewhat agree	Somewhat agree	Somewhat agree	Somewhat agree	Somewhat agree	Somewhat agree	Somewhat agree	Somewhat agree	Somewhat agree	Somewhat agree	Somewhat agree	5	6	5	5
426	38	male	worker	no i do not have any dietary exclusion	masters degree	omnivor	I eat red meat	I eat poultry	I eat fish	I eat dairy	I eat egg	I generally eat all of these food groups	Disagree	Strongly disagree	Disagree	Strongly disagree	Disagree	Disagree	Disagree	Disagree	Disagree	Disagree	Disagree	Disagree	Disagree	Disagree	Disagree	Disagree	Disagree	Disagree	Disagree	Disagree	Disagree	Disagree	Disagree	Disagree	Disagree	Disagree	Disagree	Disagree	Disagree	Disagree	Disagree	Disagree	Disagree	2	1	2	1
427	37	male	worker	no i do not have any dietary exclusion	primary education	omnivor	I eat red meat	I eat poultry	I eat fish	I eat dairy	I eat egg	I generally eat all of these food groups	Strongly agree	Strongly agree	Strongly agree	Strongly agree	Strongly agree	Strongly agree	Strongly agree	Strongly agree	Strongly agree	Strongly agree	Strongly agree	Strongly disagree	Strongly disagree	Strongly disagree	Strongly disagree	Strongly disagree	Strongly disagree	Strongly disagree	Strongly agree	Strongly agree	Strongly agree	Strongly agree	Strongly agree	Strongly agree	Strongly agree	Strongly agree	Strongly agree	Strongly agree	Strongly agree	Strongly agree	Strongly agree	Strongly agree	Strongly agree	7	7	7	7
428	26	male	worker	no i do not have any dietary exclusion	high school	omnivor	I eat red meat	I eat poultry	I eat fish	I eat dairy	I eat egg	I generally eat all of these food groups	Neither agree nor disagree	Neither agree nor disagree	Neither agree nor disagree	Neither agree nor disagree	Neither agree nor disagree	Neither agree nor disagree	Neither agree nor disagree	Neither agree nor disagree	Neither agree nor disagree	Neither agree nor disagree	Neither agree nor disagree	Neither agree nor disagree	Neither agree nor disagree	Neither agree nor disagree	Neither agree nor disagree	Neither agree nor disagree	Neither agree nor disagree	Neither agree nor disagree	Neither agree nor disagree	Neither agree nor disagree	Neither agree nor disagree	Neither agree nor disagree	Neither agree nor disagree	Neither agree nor disagree	Neither agree nor disagree	Neither agree nor disagree	Neither agree nor disagree	Neither agree nor disagree	Neither agree nor disagree	Neither agree nor disagree	Neither agree nor disagree	Neither agree nor disagree	Neither agree nor disagree	4	4	4	4
429	51	male	retired	no i do not have any dietary exclusion	primary education	omnivor	I eat red meat	I eat poultry	I eat fish	I eat dairy	I eat egg	I generally eat all of these food groups	Strongly agree	Strongly agree	Strongly agree	Strongly agree	Strongly agree	Somewhat disagree	Neither agree nor disagree	Strongly agree	Strongly agree	Strongly agree	Somewhat agree	Strongly disagree	Strongly disagree	Strongly disagree	Strongly disagree	Strongly disagree	Strongly disagree	Strongly disagree	Strongly agree	Strongly agree	Strongly agree	Strongly agree	Strongly agree	Strongly agree	Strongly agree	Strongly agree	Strongly agree	Strongly agree	Somewhat agree	Strongly agree	Strongly agree	Strongly agree	Strongly agree	7	7	7	7
430	19	male	worker	no i do not have any dietary exclusion	primary education	omnivor	I eat red meat	I eat poultry	I eat fish	I eat dairy	I eat egg	I generally eat all of these food groups	Strongly agree	Strongly agree	Strongly agree	Strongly agree	Strongly agree	Strongly agree	Strongly agree	Strongly agree	Strongly disagree	Strongly disagree	Strongly disagree	Strongly disagree	Strongly disagree	Strongly disagree	Strongly disagree	Strongly disagree	Strongly disagree	Strongly disagree	Agree	Strongly agree	Agree	Agree	Agree	Somewhat agree	Somewhat agree	Disagree	Strongly agree	Strongly agree	Strongly agree	Strongly agree	Strongly agree	Strongly agree	Strongly agree	7	7	7	7
431	25	female	worker	no i do not have any dietary exclusion	bachelors degree	omnivor	I eat red meat	I eat poultry	I eat fish	I eat dairy	I eat egg	I generally eat all of these food groups	Agree	Agree	Agree	Agree	Agree	Agree	Agree	Agree	Agree	Agree	Agree	Agree	Agree	Agree	Agree	Agree	Agree	Agree	Agree	Agree	Agree	Agree	Agree	Agree	Agree	Agree	Agree	Agree	Agree	Agree	Agree	Agree	Agree	6	6	6	6
432	22	female	worker	no i do not have any dietary exclusion	bachelors degree	omnivor	I eat red meat	I eat poultry	I eat fish	I eat dairy	I eat egg	I generally eat all of these food groups	Neither agree nor disagree	Strongly disagree	Strongly disagree	Strongly disagree	Strongly disagree	Strongly disagree	Disagree	Disagree	Somewhat disagree	Somewhat disagree	Disagree	Disagree	Disagree	Disagree	Disagree	Disagree	Disagree	Disagree	Disagree	Disagree	Disagree	Strongly disagree	Disagree	Disagree	Strongly disagree	Strongly disagree	Strongly disagree	Disagree	Disagree	Disagree	Strongly disagree	Strongly disagree	Strongly disagree	4	1	1	1
433	26	female	worker	no i do not have any dietary exclusion	bachelors degree	omnivor	I eat red meat	I eat poultry	I eat fish	I eat dairy	I eat egg	I generally eat all of these food groups	Disagree	Strongly disagree	Disagree	Strongly disagree	Disagree	Disagree	Disagree	Strongly disagree	Strongly disagree	Disagree	Strongly disagree	Disagree	Strongly disagree	Disagree	Strongly disagree	Disagree	Strongly disagree	Disagree	Strongly disagree	Strongly disagree	Strongly disagree	Strongly disagree	Strongly disagree	Disagree	Disagree	Disagree	Strongly disagree	Disagree	Disagree	Strongly disagree	Disagree	Disagree	Strongly disagree	2	1	2	1
434	21	male	worker	no i do not have any dietary exclusion	high school	omnivor	I eat red meat	I eat poultry	I eat fish	I eat dairy	I eat egg	I generally eat all of these food groups	Strongly agree	Agree	Agree	Strongly agree	Strongly agree	Agree	Agree	Agree	Agree	Strongly agree	Strongly agree	Strongly agree	Agree	Agree	Strongly agree	Agree	Agree	Strongly agree	Agree	Strongly agree	Agree	Agree	Agree	Agree	Neither agree nor disagree	Strongly agree	Strongly agree	Strongly agree	Strongly agree	Strongly agree	Strongly agree	Strongly agree	Strongly agree	7	6	6	7
435	36	female	worker	no i do not have any dietary exclusion	high school	omnivor	I eat red meat	I eat poultry	I eat fish	I eat dairy	I eat egg	I generally eat all of these food groups	Strongly disagree	Disagree	Disagree	Strongly disagree	Strongly disagree	Strongly disagree	Strongly disagree	Strongly disagree	Strongly disagree	Strongly disagree	Strongly disagree	Strongly disagree	Strongly disagree	Strongly disagree	Strongly disagree	Strongly disagree	Strongly disagree	Strongly disagree	Strongly disagree	Disagree	Disagree	Strongly disagree	Strongly disagree	Strongly disagree	Strongly disagree	Strongly disagree	Strongly disagree	Strongly disagree	Strongly disagree	Strongly disagree	Strongly disagree	Disagree	Disagree	1	2	2	1
436	22	female	worker	no i do not have any dietary exclusion	high school	omnivor	I eat red meat	I eat poultry	I eat fish	I eat dairy	I eat egg	I generally eat all of these food groups	Strongly agree	Strongly agree	Agree	Agree	Disagree	Disagree	Somewhat agree	Disagree	Strongly disagree	Strongly disagree	Strongly disagree	Strongly disagree	Strongly disagree	Strongly disagree	Strongly disagree	Strongly disagree	Strongly disagree	Strongly disagree	Somewhat agree	Agree	Somewhat agree	Disagree	Somewhat agree	Strongly disagree	Strongly agree	Somewhat agree	Strongly agree	Somewhat agree	Somewhat agree	Strongly agree	Agree	Agree	Strongly agree	7	7	6	6
437	20	female	student	no i do not have any dietary exclusion	bachelors degree	omnivor	I eat red meat	I eat poultry	I eat fish	I eat dairy	I eat egg	I generally eat all of these food groups	Agree	Neither agree nor disagree	Neither agree nor disagree	Neither agree nor disagree	Neither agree nor disagree	Strongly disagree	Strongly disagree	Strongly disagree	Strongly disagree	Somewhat disagree	Somewhat disagree	Somewhat disagree	Somewhat disagree	Somewhat disagree	Somewhat disagree	Somewhat disagree	Somewhat disagree	Somewhat disagree	Somewhat disagree	Somewhat disagree	Somewhat disagree	Somewhat disagree	Somewhat disagree	Somewhat disagree	Somewhat disagree	Somewhat disagree	Somewhat disagree	Somewhat disagree	Somewhat disagree	Somewhat disagree	Somewhat disagree	Somewhat disagree	Somewhat disagree	6	4	4	4
438	23	male	student	no i do not have any dietary exclusion	bachelors degree	omnivor	I eat red meat	I eat poultry	I eat fish	I eat dairy	I eat egg	I generally eat all of these food groups	Strongly agree	Strongly agree	Strongly agree	Strongly agree	Strongly agree	Strongly agree	Strongly agree	Strongly agree	Strongly disagree	Strongly disagree	Strongly disagree	Strongly disagree	Strongly disagree	Strongly disagree	Strongly disagree	Strongly disagree	Strongly disagree	Strongly disagree	Strongly disagree	Strongly disagree	Strongly disagree	Strongly agree	Strongly agree	Strongly agree	Strongly agree	Strongly agree	Strongly agree	Strongly agree	Strongly disagree	Strongly agree	Strongly agree	Strongly agree	Strongly agree	7	7	7	7
439	24	male	self-employed	no i do not have any dietary exclusion	high school	omnivor	I eat red meat	I eat poultry	I eat fish	I eat dairy	I eat egg	I generally eat all of these food groups	Strongly agree	Strongly agree	Strongly agree	Strongly agree	Strongly agree	Strongly agree	Strongly agree	Strongly agree	Strongly agree	Strongly agree	Strongly disagree	Strongly disagree	Strongly disagree	Strongly disagree	Strongly disagree	Strongly disagree	Strongly disagree	Strongly disagree	Strongly disagree	Strongly disagree	Strongly disagree	Strongly agree	Strongly agree	Strongly agree	Strongly agree	Strongly agree	Strongly agree	Strongly agree	Strongly disagree	Strongly agree	Strongly agree	Strongly agree	Strongly agree	7	7	7	7
440	24	male	worker	no i do not have any dietary exclusion	bachelors degree	omnivor	I eat red meat	I eat poultry	I eat fish	I eat dairy	I eat egg	I generally eat all of these food groups	Strongly agree	Strongly agree	Strongly agree	Strongly agree	Strongly agree	Strongly agree	Strongly agree	Strongly agree	Strongly agree	Strongly agree	Strongly agree	Strongly disagree	Strongly disagree	Strongly disagree	Strongly disagree	Strongly disagree	Strongly disagree	Strongly disagree	Strongly disagree	Strongly disagree	Strongly disagree	Strongly agree	Strongly agree	Strongly agree	Strongly agree	Strongly agree	Strongly agree	Strongly disagree	Strongly disagree	Strongly agree	Strongly agree	Strongly agree	Strongly agree	7	7	7	7
441	55	female	housewife	no i do not have any dietary exclusion	primary education	omnivor	I eat red meat	I eat poultry	I eat fish	I eat dairy	I eat egg	I generally eat all of these food groups	Strongly agree	Strongly agree	Strongly agree	Strongly agree	Strongly agree	Strongly agree	Strongly agree	Strongly agree	Strongly agree	Strongly agree	Strongly agree	Strongly disagree	Strongly disagree	Strongly disagree	Strongly disagree	Strongly disagree	Strongly disagree	Strongly disagree	Strongly agree	Strongly agree	Strongly agree	Strongly agree	Strongly agree	Strongly agree	Agree	Somewhat agree	Agree	Agree	Strongly disagree	Agree	Agree	Agree	Agree	7	7	7	7
442	30	male	worker	no i do not have any dietary exclusion	high school	omnivor	I eat red meat	I eat poultry	I eat fish	I eat dairy	I eat egg	I generally eat all of these food groups	Disagree	Disagree	Disagree	Disagree	Disagree	Disagree	Disagree	Disagree	Disagree	Disagree	Disagree	Disagree	Disagree	Disagree	Disagree	Disagree	Disagree	Disagree	Disagree	Disagree	Disagree	Disagree	Disagree	Disagree	Strongly disagree	Disagree	Strongly disagree	Strongly disagree	Disagree	Strongly disagree	Disagree	Disagree	Disagree	2	2	2	2
443	32	female	government employee	no i do not have any dietary exclusion	phd	omnivor	I eat red meat	I eat poultry	I eat fish	I eat dairy	I eat egg	I generally eat all of these food groups	Neither agree nor disagree	Neither agree nor disagree	Neither agree nor disagree	Somewhat disagree	Somewhat disagree	Neither agree nor disagree	Neither agree nor disagree	Neither agree nor disagree	Neither agree nor disagree	Somewhat disagree	Neither agree nor disagree	Somewhat disagree	Neither agree nor disagree	Neither agree nor disagree	Neither agree nor disagree	Neither agree nor disagree	Neither agree nor disagree	Neither agree nor disagree	Neither agree nor disagree	Neither agree nor disagree	Neither agree nor disagree	Neither agree nor disagree	Somewhat disagree	Somewhat disagree	Somewhat disagree	Somewhat disagree	Somewhat disagree	Somewhat disagree	Somewhat disagree	Somewhat disagree	Somewhat disagree	Somewhat disagree	Neither agree nor disagree	4	4	4	3
444	27	female	government employee	no i do not have any dietary exclusion	masters degree	omnivor	I eat red meat	I eat poultry	I eat fish	I eat dairy	I eat egg	I generally eat all of these food groups	Disagree	Disagree	Disagree	Disagree	Disagree	Strongly disagree	Strongly disagree	Disagree	Strongly disagree	Strongly disagree	Disagree	Disagree	Strongly disagree	Disagree	Strongly disagree	Disagree	Disagree	Strongly disagree	Disagree	Disagree	Strongly disagree	Strongly disagree	Strongly disagree	Disagree	Strongly disagree	Disagree	Strongly disagree	Disagree	Disagree	Strongly disagree	Disagree	Strongly disagree	Disagree	2	2	2	2
445	22	male	student	no i do not have any dietary exclusion	high school	omnivor	I eat red meat	I eat poultry	I eat fish	I eat dairy	I eat egg	I generally eat all of these food groups	Neither agree nor disagree	Neither agree nor disagree	Somewhat disagree	Somewhat disagree	Disagree	Somewhat disagree	Somewhat disagree	Somewhat disagree	Somewhat disagree	Somewhat disagree	Strongly disagree	Strongly disagree	Strongly disagree	Strongly disagree	Disagree	Disagree	Disagree	Neither agree nor disagree	Disagree	Agree	Disagree	Somewhat agree	Disagree	Somewhat disagree	Disagree	Disagree	Somewhat disagree	Somewhat disagree	Somewhat agree	Somewhat agree	Strongly agree	Strongly agree	Strongly agree	4	4	3	3
446	29	female	worker	no i do not have any dietary exclusion	bachelors degree	omnivor	I eat red meat	I eat poultry	I eat fish	I eat dairy	I eat egg	I generally eat all of these food groups	Somewhat agree	Neither agree nor disagree	Somewhat agree	Somewhat agree	Somewhat agree	Neither agree nor disagree	Somewhat agree	Somewhat agree	Somewhat disagree	Neither agree nor disagree	Somewhat disagree	Strongly disagree	Strongly disagree	Strongly disagree	Strongly disagree	Strongly disagree	Strongly disagree	Strongly disagree	Somewhat disagree	Somewhat disagree	Neither agree nor disagree	Neither agree nor disagree	Neither agree nor disagree	Disagree	Agree	Neither agree nor disagree	Neither agree nor disagree	Disagree	Disagree	Disagree	Somewhat agree	Somewhat agree	Somewhat agree	5	4	5	5
447	38	male	worker	no i do not have any dietary exclusion	high school	omnivor	I eat red meat	I eat poultry	I eat fish	I eat dairy	I eat egg	I generally eat all of these food groups	Strongly disagree	Strongly disagree	Neither agree nor disagree	Neither agree nor disagree	Neither agree nor disagree	Strongly agree	Strongly agree	Strongly agree	Agree	Strongly agree	Agree	Agree	Agree	Agree	Agree	Agree	Agree	Agree	Agree	Agree	Disagree	Somewhat disagree	Neither agree nor disagree	Disagree	Disagree	Somewhat disagree	Somewhat disagree	Disagree	Disagree	Strongly disagree	Strongly disagree	Strongly disagree	Strongly disagree	1	1	4	4
448	23	male	student	no i do not have any dietary exclusion	high school	omnivor	I eat red meat	I eat poultry	I eat fish	I eat dairy	I eat egg	I generally eat all of these food groups	Neither agree nor disagree	Somewhat agree	Somewhat agree	Somewhat agree	Somewhat agree	Somewhat agree	Somewhat agree	Somewhat agree	Somewhat agree	Somewhat agree	Somewhat agree	Somewhat agree	Somewhat agree	Somewhat agree	Somewhat agree	Somewhat agree	Somewhat agree	Somewhat agree	Somewhat agree	Somewhat agree	Somewhat agree	Somewhat agree	Somewhat agree	Somewhat agree	Somewhat agree	Somewhat agree	Somewhat agree	Somewhat agree	Somewhat agree	Somewhat agree	Somewhat agree	Somewhat agree	Somewhat agree	4	5	5	5
449	23	male	student	no i do not have any dietary exclusion	high school	omnivor	I eat red meat	I eat poultry	I eat fish	I eat dairy	I eat egg	I generally eat all of these food groups	Agree	Agree	Agree	Agree	Agree	Agree	Agree	Agree	Agree	Agree	Agree	Agree	Agree	Agree	Agree	Agree	Agree	Agree	Agree	Agree	Agree	Agree	Agree	Agree	Agree	Agree	Agree	Agree	Agree	Agree	Agree	Agree	Agree	6	6	6	6
450	25	male	worker	no i do not have any dietary exclusion	primary education	omnivor	I eat red meat	I eat poultry	I eat fish	I eat dairy	I eat egg	I generally eat all of these food groups	Strongly agree	Strongly agree	Strongly agree	Strongly agree	Strongly agree	Strongly agree	Strongly agree	Strongly agree	Strongly agree	Strongly agree	Strongly agree	Strongly agree	Strongly agree	Strongly agree	Strongly agree	Strongly agree	Strongly agree	Strongly agree	Strongly agree	Strongly agree	Strongly agree	Strongly agree	Strongly agree	Strongly agree	Strongly agree	Strongly agree	Strongly agree	Strongly agree	Strongly agree	Strongly agree	Strongly agree	Strongly agree	Strongly agree	7	7	7	7
451	24	male	worker	no i do not have any dietary exclusion	high school	omnivor	I eat red meat	I eat poultry	I eat fish	I eat dairy	I eat egg	I generally eat all of these food groups	Strongly agree	Strongly agree	Strongly agree	Strongly agree	Strongly agree	Strongly agree	Strongly disagree	Strongly agree	Strongly agree	Agree	Agree	Agree	Strongly agree	Strongly disagree	Strongly disagree	Disagree	Disagree	Disagree	Disagree	Strongly disagree	Disagree	Disagree	Strongly disagree	Disagree	Strongly disagree	Strongly agree	Strongly agree	Strongly agree	Strongly agree	Strongly agree	Strongly agree	Strongly agree	Strongly agree	7	7	7	7
452	24	male	worker	no i do not have any dietary exclusion	primary education	omnivor	I eat red meat	I eat poultry	I eat fish	I eat dairy	I eat egg	I generally eat all of these food groups	Somewhat disagree	Disagree	Disagree	Somewhat disagree	Disagree	Somewhat disagree	Disagree	Somewhat disagree	Disagree	Disagree	Neither agree nor disagree	Somewhat disagree	Disagree	Somewhat disagree	Disagree	Neither agree nor disagree	Disagree	Disagree	Disagree	Somewhat disagree	Somewhat disagree	Somewhat disagree	Disagree	Disagree	Somewhat disagree	Disagree	Somewhat disagree	Somewhat disagree	Somewhat disagree	Somewhat disagree	Neither agree nor disagree	Disagree	Disagree	3	2	2	3
453	38	female	housewife	no i do not have any dietary exclusion	primary education	omnivor	I eat red meat	I eat poultry	I eat fish	I eat dairy	I eat egg	I generally eat all of these food groups	Strongly agree	Strongly agree	Strongly agree	Strongly agree	Strongly agree	Strongly agree	Strongly agree	Strongly agree	Strongly agree	Strongly agree	Strongly agree	Strongly agree	Strongly agree	Strongly agree	Strongly agree	Strongly agree	Strongly agree	Strongly agree	Strongly agree	Strongly agree	Strongly agree	Strongly agree	Strongly agree	Strongly agree	Strongly agree	Strongly agree	Strongly agree	Strongly agree	Strongly agree	Strongly agree	Strongly agree	Strongly agree	Strongly agree	7	7	7	7
454	27	female	self-employed	no i do not have any dietary exclusion	bachelors degree	omnivor	I eat red meat	I eat poultry	I eat fish	I eat dairy	I eat egg	I generally eat all of these food groups	Neither agree nor disagree	Agree	Agree	Neither agree nor disagree	Neither agree nor disagree	Strongly disagree	Strongly disagree	Strongly disagree	Strongly disagree	Strongly agree	Strongly disagree	Strongly disagree	Strongly disagree	Strongly disagree	Strongly disagree	Strongly disagree	Strongly disagree	Strongly disagree	Strongly disagree	Strongly disagree	Disagree	Strongly disagree	Strongly disagree	Strongly disagree	Strongly disagree	Strongly disagree	Disagree	Disagree	Strongly disagree	Strongly disagree	Strongly agree	Neither agree nor disagree	Strongly agree	4	6	6	4
455	20	male	student	no i do not have any dietary exclusion	high school	omnivor	I eat red meat	I eat poultry	I eat fish	I eat dairy	I eat egg	I generally eat all of these food groups	Strongly agree	Agree	Agree	Agree	Agree	Agree	Agree	Agree	Agree	Agree	Agree	Strongly agree	Agree	Strongly agree	Strongly agree	Strongly agree	Strongly agree	Strongly agree	Strongly agree	Strongly agree	Strongly agree	Strongly agree	Strongly agree	Strongly agree	Strongly agree	Agree	Agree	Agree	Strongly agree	Strongly agree	Strongly agree	Strongly agree	Strongly agree	7	6	6	6
456	35	female	government employee	no i do not have any dietary exclusion	bachelors degree	omnivor	I eat red meat	I eat poultry	I eat fish	I eat dairy	I eat egg	I generally eat all of these food groups	Disagree	Neither agree nor disagree	Somewhat disagree	Disagree	Neither agree nor disagree	Disagree	Somewhat disagree	Disagree	Disagree	Disagree	Disagree	Disagree	Strongly disagree	Strongly disagree	Strongly disagree	Strongly disagree	Strongly disagree	Strongly disagree	Disagree	Somewhat disagree	Somewhat disagree	Somewhat disagree	Disagree	Somewhat disagree	Neither agree nor disagree	Somewhat agree	Somewhat agree	Neither agree nor disagree	Neither agree nor disagree	Somewhat agree	Somewhat agree	Somewhat agree	Somewhat agree	2	4	3	2
457	49	male	self-employed	no i do not have any dietary exclusion	primary education	omnivor	I eat red meat	I eat poultry	I eat fish	I eat dairy	I eat egg	I generally eat all of these food groups	Agree	Somewhat agree	Agree	Somewhat agree	Strongly agree	Agree	Somewhat disagree	Somewhat agree	Somewhat agree	Neither agree nor disagree	Strongly agree	Strongly agree	Agree	Somewhat agree	Agree	Somewhat agree	Strongly agree	Agree	Somewhat agree	Agree	Strongly agree	Agree	Agree	Agree	Strongly agree	Agree	Somewhat agree	Strongly agree	Agree	Agree	Strongly agree	Agree	Strongly agree	6	5	6	5
458	22	male	student	no i do not have any dietary exclusion	bachelors degree	omnivor	I eat red meat	I eat poultry	I eat fish	I eat dairy	I eat egg	I generally eat all of these food groups	Agree	Agree	Agree	Agree	Agree	Agree	Agree	Agree	Agree	Agree	Agree	Agree	Agree	Agree	Agree	Agree	Agree	Agree	Agree	Agree	Agree	Agree	Agree	Agree	Agree	Agree	Agree	Agree	Agree	Agree	Agree	Agree	Agree	6	6	6	6
459	26	female	worker	no i do not have any dietary exclusion	bachelors degree	omnivor	I eat red meat	I eat poultry	I eat fish	I eat dairy	I eat egg	I generally eat all of these food groups	Agree	Strongly agree	Agree	Agree	Strongly agree	Agree	Agree	Agree	Strongly disagree	Disagree	Strongly disagree	Strongly disagree	Strongly disagree	Strongly disagree	Strongly disagree	Strongly disagree	Strongly disagree	Strongly disagree	Disagree	Disagree	Disagree	Disagree	Disagree	Somewhat disagree	Disagree	Disagree	Strongly agree	Disagree	Disagree	Disagree	Strongly agree	Somewhat disagree	Neither agree nor disagree	6	7	6	6
460	22	female	student	no i do not have any dietary exclusion	high school	vegetariangroup	I generally do not eat red meat	I generally do not eat poultry	I generally do not eat fish	I eat dairy	I generally do not eat egg	I generally do not eat all of these food groups	Strongly agree	Agree	Agree	Agree	Strongly agree	Strongly agree	Strongly agree	Strongly agree	Agree	Agree	Agree	Strongly agree	Strongly agree	Strongly agree	Agree	Strongly agree	Strongly agree	Strongly agree	Strongly agree	Strongly agree	Strongly agree	Strongly agree	Strongly agree	Strongly agree	Somewhat agree	Somewhat agree	Strongly agree	Strongly agree	Strongly agree	Strongly disagree	Strongly disagree	Strongly disagree	Strongly disagree	7	6	6	6
461	23	female	student	no i do not have any dietary exclusion	bachelors degree	vegetariangroup	I generally do not eat red meat	I generally do not eat poultry	I generally do not eat fish	I eat dairy	I eat egg	I generally do not eat all of these food groups	Strongly agree	Strongly agree	Agree	Agree	Agree	Agree	Agree	Strongly agree	Strongly agree	Agree	Agree	Somewhat agree	Somewhat agree	Agree	Somewhat agree	Agree	Agree	Strongly agree	Strongly agree	Somewhat agree	Agree	Strongly agree	Agree	Strongly agree	Somewhat agree	Agree	Agree	Strongly agree	Strongly agree	Somewhat disagree	Neither agree nor disagree	Strongly disagree	Strongly disagree	7	7	6	6
462	21	male	student	no i do not have any dietary exclusion	high school	vegetariangroup	I generally do not eat red meat	I generally do not eat poultry	I generally do not eat fish	I eat dairy	I generally do not eat egg	I generally do not eat all of these food groups	Agree	Strongly agree	Strongly agree	Strongly agree	Agree	Strongly disagree	Agree	Strongly disagree	Strongly disagree	Somewhat disagree	Strongly disagree	Strongly disagree	Strongly disagree	Strongly disagree	Strongly disagree	Strongly disagree	Strongly disagree	Strongly disagree	Strongly disagree	Agree	Somewhat agree	Agree	Agree	Agree	Strongly agree	Strongly agree	Strongly agree	Strongly disagree	Strongly disagree	Neither agree nor disagree	Somewhat disagree	Disagree	Strongly disagree	6	7	7	7
463	20	female	student	no i do not have any dietary exclusion	high school	vegetariangroup	I generally do not eat red meat	I generally do not eat poultry	I eat fish	I generally do not eat dairy	I generally do not eat egg	I generally do not eat all of these food groups	Agree	Agree	Strongly agree	Agree	Strongly agree	Strongly agree	Strongly agree	Strongly agree	Agree	Agree	Agree	Agree	Disagree	Disagree	Disagree	Disagree	Agree	Agree	Agree	Agree	Agree	Strongly agree	Agree	Agree	Agree	Agree	Strongly disagree	Strongly agree	Agree	Strongly disagree	Strongly disagree	Strongly disagree	Disagree	6	6	7	6
464	23	female	student	no i do not have any dietary exclusion	bachelors degree	vegan	I generally do not eat red meat	I generally do not eat poultry	I generally do not eat fish	I generally do not eat dairy	I generally do not eat egg	I generally do not eat all of these food groups	Strongly agree	Strongly agree	Agree	Agree	Agree	Agree	Agree	Agree	Disagree	Somewhat disagree	Strongly disagree	Agree	Somewhat disagree	Somewhat agree	Disagree	Somewhat disagree	Somewhat disagree	Strongly agree	Agree	Agree	Agree	Strongly agree	Agree	Strongly agree	Agree	Strongly agree	Agree	Agree	Strongly agree	Agree	Strongly disagree	Strongly disagree	Disagree	7	7	6	6
465	37	male	worker	no i do not have any dietary exclusion	high school	vegan	I generally do not eat red meat	I generally do not eat poultry	I generally do not eat fish	I generally do not eat dairy	I generally do not eat egg	I generally do not eat all of these food groups	Agree	Agree	Strongly agree	Agree	Agree	Strongly disagree	Strongly disagree	Strongly disagree	Strongly agree	Strongly agree	Strongly agree	Somewhat agree	Disagree	Agree	Disagree	Somewhat disagree	Somewhat disagree	Strongly disagree	Strongly disagree	Strongly disagree	Strongly disagree	Strongly disagree	Strongly disagree	Strongly disagree	Strongly agree	Strongly agree	Strongly agree	Strongly agree	Agree	Strongly disagree	Strongly disagree	Strongly disagree	Strongly disagree	6	6	7	6
466	26	female	student	no i do not have any dietary exclusion	bachelors degree	vegan	I generally do not eat red meat	I generally do not eat poultry	I generally do not eat fish	I generally do not eat dairy	I generally do not eat egg	I generally do not eat all of these food groups	Agree	Strongly agree	Strongly agree	Strongly agree	Strongly agree	Agree	Agree	Strongly agree	Agree	Agree	Agree	Strongly disagree	Disagree	Strongly disagree	Strongly disagree	Strongly disagree	Strongly disagree	Strongly disagree	Strongly agree	Strongly agree	Strongly agree	Strongly agree	Agree	Agree	Somewhat agree	Strongly agree	Agree	Agree	Strongly agree	Strongly disagree	Strongly disagree	Strongly disagree	Strongly disagree	6	7	7	7
467	23	female	worker	no i do not have any dietary exclusion	bachelors degree	vegetariangroup	I generally do not eat red meat	I generally do not eat poultry	I eat fish	I generally do not eat dairy	I generally do not eat egg	I generally do not eat all of these food groups	Strongly agree	Agree	Agree	Agree	Agree	Agree	Agree	Strongly agree	Strongly agree	Strongly agree	Somewhat agree	Somewhat agree	Somewhat disagree	Somewhat disagree	Somewhat disagree	Disagree	Somewhat agree	Neither agree nor disagree	Strongly agree	Neither agree nor disagree	Somewhat disagree	Agree	Strongly agree	Strongly agree	Somewhat agree	Neither agree nor disagree	Strongly agree	Agree	Strongly agree	Agree	Strongly disagree	Neither agree nor disagree	Disagree	7	6	6	6
468	30	female	housewife	no i do not have any dietary exclusion	high school	vegetariangroup	I generally do not eat red meat	I generally do not eat poultry	I eat fish	I generally do not eat dairy	I generally do not eat egg	I generally do not eat all of these food groups	Neither agree nor disagree	Strongly agree	Strongly agree	Agree	Agree	Strongly disagree	Somewhat disagree	Disagree	Somewhat disagree	Somewhat agree	Strongly disagree	Strongly disagree	Strongly disagree	Strongly disagree	Strongly disagree	Disagree	Strongly disagree	Strongly disagree	Neither agree nor disagree	Agree	Strongly disagree	Strongly agree	Strongly disagree	Agree	Strongly agree	Agree	Strongly agree	Agree	Agree	Disagree	Disagree	Strongly disagree	Strongly disagree	4	7	7	6
469	23	female	student	no i do not have any dietary exclusion	high school	vegetariangroup	I generally do not eat red meat	I generally do not eat poultry	I generally do not eat fish	I eat dairy	I eat egg	I generally do not eat all of these food groups	Agree	Agree	Agree	Somewhat agree	Agree	Strongly agree	Agree	Strongly agree	Agree	Strongly agree	Agree	Agree	Disagree	Strongly disagree	Disagree	Disagree	Disagree	Somewhat agree	Agree	Agree	Agree	Agree	Agree	Agree	Strongly agree	Somewhat disagree	Agree	Agree	Agree	Agree	Agree	Agree	Disagree	6	6	6	5
470	22	female	student	no i do not have any dietary exclusion	high school	vegetariangroup	I generally do not eat red meat	I generally do not eat poultry	I generally do not eat fish	I eat dairy	I eat egg	I generally do not eat all of these food groups	Strongly agree	Agree	Strongly agree	Strongly agree	Strongly agree	Strongly agree	Strongly agree	Strongly agree	Strongly agree	Agree	Strongly disagree	Disagree	Disagree	Somewhat disagree	Strongly disagree	Somewhat disagree	Neither agree nor disagree	Disagree	Strongly agree	Neither agree nor disagree	Agree	Strongly agree	Agree	Strongly agree	Somewhat agree	Agree	Agree	Somewhat agree	Agree	Disagree	Neither agree nor disagree	Neither agree nor disagree	Strongly disagree	7	6	7	7
471	21	female	student	no i do not have any dietary exclusion	bachelors degree	omnivor	I eat red meat	I eat poultry	I eat fish	I eat dairy	I eat egg	I generally eat all of these food groups	Somewhat agree	Agree	Neither agree nor disagree	Neither agree nor disagree	Neither agree nor disagree	Somewhat disagree	Disagree	Neither agree nor disagree	Strongly disagree	Strongly disagree	Strongly disagree	Strongly disagree	Strongly disagree	Strongly disagree	Strongly disagree	Strongly disagree	Strongly disagree	Strongly disagree	Disagree	Disagree	Disagree	Disagree	Strongly disagree	Agree	Neither agree nor disagree	Somewhat disagree	Neither agree nor disagree	Strongly disagree	Strongly disagree	Agree	Agree	Strongly agree	Somewhat agree	5	6	4	4
472	26	female	government employee	no i do not have any dietary exclusion	bachelors degree	omnivor	I eat red meat	I eat poultry	I eat fish	I eat dairy	I eat egg	I generally eat all of these food groups	Disagree	Disagree	Disagree	Disagree	Disagree	Disagree	Disagree	Disagree	Strongly disagree	Strongly disagree	Strongly disagree	Strongly disagree	Strongly disagree	Strongly disagree	Strongly disagree	Disagree	Strongly disagree	Strongly disagree	Disagree	Disagree	Disagree	Disagree	Disagree	Disagree	Disagree	Disagree	Disagree	Disagree	Disagree	Disagree	Disagree	Disagree	Disagree	2	2	2	2
473	21	female	student	no i do not have any dietary exclusion	high school	omnivor	I eat red meat	I eat poultry	I eat fish	I eat dairy	I eat egg	I generally eat all of these food groups	Somewhat agree	Somewhat agree	Somewhat agree	Somewhat agree	Neither agree nor disagree	Somewhat disagree	Somewhat disagree	Disagree	Disagree	Somewhat disagree	Disagree	Strongly disagree	Strongly disagree	Strongly disagree	Strongly disagree	Strongly disagree	Strongly disagree	Strongly disagree	Strongly disagree	Disagree	Neither agree nor disagree	Disagree	Somewhat disagree	Disagree	Neither agree nor disagree	Somewhat disagree	Neither agree nor disagree	Disagree	Strongly disagree	Strongly disagree	Somewhat agree	Neither agree nor disagree	Neither agree nor disagree	5	5	5	5
474	23	female	unemployed	no i do not have any dietary exclusion	bachelors degree	omnivor	I eat red meat	I eat poultry	I eat fish	I eat dairy	I eat egg	I generally eat all of these food groups	Somewhat agree	Somewhat agree	Somewhat disagree	Somewhat disagree	Somewhat disagree	Strongly disagree	Strongly disagree	Strongly disagree	Somewhat agree	Somewhat agree	Neither agree nor disagree	Strongly disagree	Strongly disagree	Strongly disagree	Strongly disagree	Strongly disagree	Strongly disagree	Strongly disagree	Strongly disagree	Neither agree nor disagree	Neither agree nor disagree	Neither agree nor disagree	Neither agree nor disagree	Disagree	Disagree	Disagree	Disagree	Disagree	Disagree	Disagree	Somewhat disagree	Somewhat disagree	Somewhat agree	5	5	3	3
475	22	male	student	no i do not have any dietary exclusion	high school	omnivor	I eat red meat	I eat poultry	I eat fish	I eat dairy	I eat egg	I generally eat all of these food groups	Neither agree nor disagree	Neither agree nor disagree	Agree	Agree	Somewhat agree	Somewhat disagree	Somewhat disagree	Somewhat disagree	Strongly disagree	Strongly disagree	Strongly disagree	Strongly disagree	Strongly disagree	Strongly disagree	Strongly disagree	Strongly disagree	Strongly disagree	Strongly disagree	Neither agree nor disagree	Neither agree nor disagree	Somewhat agree	Somewhat agree	Agree	Agree	Agree	Agree	Agree	Somewhat agree	Strongly disagree	Disagree	Somewhat disagree	Agree	Agree	4	4	6	6
476	22	female	student	no i do not have any dietary exclusion	bachelors degree	omnivor	I eat red meat	I eat poultry	I eat fish	I eat dairy	I eat egg	I generally eat all of these food groups	Agree	Neither agree nor disagree	Somewhat agree	Somewhat disagree	Somewhat agree	Strongly disagree	Somewhat agree	Strongly disagree	Disagree	Disagree	Strongly disagree	Strongly disagree	Strongly disagree	Strongly disagree	Strongly disagree	Strongly disagree	Strongly disagree	Strongly disagree	Strongly disagree	Strongly disagree	Disagree	Strongly disagree	Strongly disagree	Disagree	Disagree	Somewhat disagree	Somewhat disagree	Strongly disagree	Strongly disagree	Strongly disagree	Somewhat agree	Neither agree nor disagree	Disagree	6	4	5	3
477	22	female	student	no i do not have any dietary exclusion	bachelors degree	omnivor	I eat red meat	I eat poultry	I eat fish	I eat dairy	I eat egg	I generally eat all of these food groups	Agree	Agree	Neither agree nor disagree	Somewhat agree	Somewhat agree	Somewhat disagree	Somewhat disagree	Strongly disagree	Strongly disagree	Strongly disagree	Disagree	Strongly disagree	Strongly disagree	Strongly disagree	Strongly disagree	Strongly disagree	Strongly disagree	Strongly disagree	Strongly disagree	Strongly disagree	Strongly disagree	Strongly disagree	Strongly disagree	Strongly disagree	Strongly disagree	Strongly disagree	Strongly disagree	Strongly disagree	Strongly disagree	Strongly disagree	Strongly disagree	Strongly disagree	Strongly disagree	6	6	4	5
478	28	female	worker	no i do not have any dietary exclusion	high school	omnivor	I eat red meat	I eat poultry	I eat fish	I eat dairy	I eat egg	I generally eat all of these food groups	Agree	Agree	Agree	Agree	Agree	Somewhat agree	Somewhat agree	Somewhat agree	Agree	Agree	Somewhat agree	Strongly disagree	Strongly disagree	Strongly disagree	Strongly disagree	Strongly disagree	Strongly disagree	Strongly disagree	Disagree	Somewhat disagree	Somewhat agree	Somewhat agree	Somewhat agree	Somewhat agree	Agree	Agree	Agree	Neither agree nor disagree	Strongly disagree	Disagree	Neither agree nor disagree	Neither agree nor disagree	Agree	6	6	6	6
479	24	female	worker	no i do not have any dietary exclusion	bachelors degree	omnivor	I eat red meat	I eat poultry	I eat fish	I eat dairy	I eat egg	I generally eat all of these food groups	Neither agree nor disagree	Somewhat agree	Neither agree nor disagree	Neither agree nor disagree	Neither agree nor disagree	Neither agree nor disagree	Neither agree nor disagree	Neither agree nor disagree	Strongly disagree	Strongly disagree	Strongly disagree	Somewhat disagree	Neither agree nor disagree	Somewhat agree	Disagree	Somewhat agree	Neither agree nor disagree	Somewhat disagree	Agree	Agree	Agree	Neither agree nor disagree	Agree	Somewhat agree	Somewhat agree	Somewhat agree	Somewhat agree	Agree	Neither agree nor disagree	Neither agree nor disagree	Neither agree nor disagree	Neither agree nor disagree	Neither agree nor disagree	4	5	4	4
480	20	male	student	no i do not have any dietary exclusion	high school	omnivor	I eat red meat	I eat poultry	I eat fish	I eat dairy	I eat egg	I generally eat all of these food groups	Somewhat agree	Agree	Agree	Agree	Agree	Agree	Strongly agree	Agree	Disagree	Somewhat disagree	Disagree	Disagree	Neither agree nor disagree	Somewhat disagree	Somewhat disagree	Neither agree nor disagree	Neither agree nor disagree	Disagree	Disagree	Disagree	Disagree	Disagree	Strongly disagree	Somewhat disagree	Neither agree nor disagree	Neither agree nor disagree	Neither agree nor disagree	Disagree	Somewhat disagree	Somewhat disagree	Somewhat disagree	Somewhat disagree	Somewhat disagree	5	6	6	6
481	22	female	student	no i do not have any dietary exclusion	high school	omnivor	I eat red meat	I eat poultry	I eat fish	I eat dairy	I eat egg	I generally eat all of these food groups	Agree	Agree	Somewhat agree	Somewhat agree	Somewhat agree	Strongly disagree	Disagree	Strongly disagree	Strongly disagree	Strongly disagree	Strongly disagree	Strongly disagree	Strongly disagree	Strongly disagree	Strongly disagree	Somewhat disagree	Disagree	Strongly disagree	Strongly disagree	Strongly disagree	Strongly disagree	Strongly disagree	Strongly disagree	Strongly disagree	Strongly disagree	Neither agree nor disagree	Agree	Strongly disagree	Strongly disagree	Strongly disagree	Agree	Somewhat disagree	Disagree	6	6	5	5
482	23	female	student	no i do not have any dietary exclusion	high school	omnivor	I eat red meat	I eat poultry	I eat fish	I eat dairy	I eat egg	I generally eat all of these food groups	Disagree	Strongly disagree	Disagree	Disagree	Disagree	Disagree	Disagree	Disagree	Agree	Agree	Somewhat disagree	Strongly disagree	Strongly disagree	Strongly disagree	Strongly disagree	Strongly disagree	Strongly disagree	Strongly disagree	Strongly disagree	Strongly disagree	Strongly disagree	Strongly disagree	Strongly disagree	Strongly disagree	Somewhat disagree	Disagree	Agree	Strongly disagree	Strongly disagree	Strongly agree	Strongly disagree	Strongly disagree	Strongly disagree	2	1	2	2
483	59	male	retired	no i do not have any dietary exclusion	primary education	omnivor	I eat red meat	I eat poultry	I eat fish	I eat dairy	I eat egg	I generally eat all of these food groups	Strongly disagree	Strongly disagree	Strongly disagree	Strongly disagree	Strongly disagree	Strongly disagree	Strongly disagree	Somewhat disagree	Somewhat disagree	Somewhat disagree	Somewhat disagree	Strongly disagree	Strongly disagree	Strongly disagree	Strongly disagree	Strongly disagree	Strongly disagree	Strongly disagree	Strongly disagree	Strongly disagree	Strongly disagree	Strongly disagree	Strongly disagree	Strongly disagree	Strongly disagree	Strongly disagree	Strongly disagree	Strongly disagree	Strongly disagree	Strongly agree	Strongly agree	Strongly disagree	Strongly disagree	1	1	1	1
484	23	female	student	no i do not have any dietary exclusion	high school	omnivor	I eat red meat	I eat poultry	I eat fish	I eat dairy	I eat egg	I generally eat all of these food groups	Somewhat agree	Somewhat agree	Agree	Agree	Agree	Somewhat disagree	Neither agree nor disagree	Disagree	Disagree	Somewhat disagree	Strongly disagree	Strongly disagree	Strongly disagree	Strongly disagree	Strongly disagree	Strongly disagree	Strongly disagree	Strongly disagree	Strongly disagree	Strongly disagree	Strongly disagree	Strongly disagree	Strongly disagree	Strongly disagree	Strongly disagree	Strongly disagree	Strongly disagree	Strongly disagree	Strongly disagree	Strongly disagree	Strongly disagree	Disagree	Disagree	5	5	6	6
485	23	female	student	no i do not have any dietary exclusion	high school	omnivor	I eat red meat	I eat poultry	I eat fish	I eat dairy	I eat egg	I generally eat all of these food groups	Strongly agree	Strongly agree	Strongly agree	Strongly agree	Strongly agree	Strongly agree	Strongly agree	Strongly agree	Strongly disagree	Strongly disagree	Strongly disagree	Strongly disagree	Strongly disagree	Strongly disagree	Strongly disagree	Strongly disagree	Strongly disagree	Strongly disagree	Strongly disagree	Strongly disagree	Strongly disagree	Strongly disagree	Strongly disagree	Strongly disagree	Strongly disagree	Strongly disagree	Strongly disagree	Strongly disagree	Strongly disagree	Strongly disagree	Strongly disagree	Strongly disagree	Strongly disagree	7	7	7	7
486	22	female	student	no i do not have any dietary exclusion	high school	omnivor	I eat red meat	I eat poultry	I eat fish	I eat dairy	I eat egg	I generally eat all of these food groups	Strongly agree	Agree	Somewhat agree	Agree	Agree	Strongly disagree	Strongly agree	Strongly disagree	Strongly disagree	Strongly disagree	Strongly disagree	Strongly disagree	Strongly disagree	Strongly disagree	Strongly disagree	Strongly disagree	Strongly disagree	Strongly disagree	Strongly disagree	Strongly disagree	Strongly disagree	Strongly disagree	Strongly disagree	Strongly disagree	Strongly disagree	Strongly disagree	Strongly agree	Agree	Strongly disagree	Agree	Strongly agree	Somewhat agree	Neither agree nor disagree	7	6	5	6
487	22	female	student	no i do not have any dietary exclusion	high school	omnivor	I eat red meat	I eat poultry	I eat fish	I eat dairy	I eat egg	I generally eat all of these food groups	Agree	Agree	Agree	Agree	Agree	Neither agree nor disagree	Agree	Neither agree nor disagree	Disagree	Agree	Strongly disagree	Strongly disagree	Strongly disagree	Strongly disagree	Strongly disagree	Strongly disagree	Strongly disagree	Strongly disagree	Strongly disagree	Agree	Strongly disagree	Strongly disagree	Strongly disagree	Strongly disagree	Somewhat agree	Strongly agree	Strongly agree	Strongly disagree	Strongly disagree	Strongly disagree	Agree	Agree	Agree	6	6	6	6
[truncated: 37 more columns]
